# Supplementary material for: Metformin inhibits hepatocellular glucose, lipid and cholesterol biosynthetic pathways by transcriptionally suppressing steroid receptor coactivator 2 (SRC-2)
Source: Sci Rep. 2015 Nov 9;5:16430. doi: 10.1038/srep16430 (PMC4637908; doi:10.1038/srep16430)
Supplement: Supplementary Dataset 1 [file srep16430-s2.xls]

## Sheet: Ark1
Probe Name	Gene Symbol	Gene name	Entrez GeneID	Description	FDR[i]	Fold Change	q-value
A_64_P057134	RGD1565014	similar to Low-density lipoprotein receptor-related protein 4 precursor (LDLR dan)	290790	PREDICTED: Rattus norvegicus similar to Low-density lipoprotein receptor-related protein 4 precursor (LDLR dan) (RGD1565014), misc_RNA [XR_085647]	0	-113.78	0
A_64_P036576	RGD1563667	similar to TDPOZ3	365855	Rattus norvegicus similar to TDPOZ3 (RGD1563667), mRNA [NM_001100985]	0	-43.185	0
A_64_P127511	Brcc3	BRCA1/BRCA2-containing complex, subunit 3	316794	Rattus norvegicus BRCA1/BRCA2-containing complex, subunit 3 (Brcc3), mRNA [NM_001127300]	0	-7.11	0
A_44_P213535	Dvl3	dishevelled, dsh homolog 3 (Drosophila)	303811	Rattus norvegicus dishevelled, dsh homolog 3 (Drosophila) (Dvl3), mRNA [NM_001107081]	0	24.237	0
A_64_P006873	Ero1lb	ERO1-like beta (S, cerevisiae)	364755	Rattus norvegicus ERO1-like beta (S, cerevisiae) (Ero1lb), mRNA [NM_001191893]	0	8.22	0
A_44_P570046				Q63ZX6_MOUSE (Q63ZX6) Phf20l1 protein (Fragment), partial (4%) [TC630334]	0	-4.798	0
A_44_P685971	Zcrb1	zinc finger CCHC-type and RNA binding motif 1	362990	Rattus norvegicus zinc finger CCHC-type and RNA binding motif 1 (Zcrb1), mRNA [NM_001034940]	0	-7.277	0
A_64_P051691	Ppara	peroxisome proliferator activated receptor alpha	25747	Rattus norvegicus peroxisome proliferator activated receptor alpha (Ppara), mRNA [NM_013196]	0	7.53	0
A_64_P383249	Nudt21	nudix (nucleoside diphosphate linked moiety X)-type motif 21	291877	Rattus norvegicus nudix (nucleoside diphosphate linked moiety X)-type motif 21 (Nudt21), mRNA [NM_001039004]	0	2.919	0
A_64_P255450	Zfp799	zinc finger protein 799	494339	Rattus norvegicus zinc finger protein 799 (Zfp799), mRNA [NM_001009537]	0	-6.573	0
A_64_P111776	Rab4a	RAB4A, member RAS oncogene family	25532	Rattus norvegicus RAB4A, member RAS oncogene family (Rab4a), mRNA [NM_013019]	0	1.824	0
A_64_P035341	Slc52a2	solute carrier family 52, riboflavin transporter, member 2	362942	Rattus norvegicus solute carrier family 52, riboflavin transporter, member 2 (Slc52a2), mRNA [NM_001109670]	0	-5.605	0
A_44_P313283	Capn2	calpain 2, (m/II) large subunit	29154	Rattus norvegicus calpain 2, (m/II) large subunit (Capn2), mRNA [NM_017116]	0	2.033	0
A_42_P517554	Polg2	polymerase (DNA directed), gamma 2, accessory subunit	303612	Rattus norvegicus polymerase (DNA directed), gamma 2, accessory subunit (Polg2), nuclear gene encoding mitochondrial protein, mRNA [NM_001107060]	0	-3.766	0
A_42_P774468	Gltpd1	glycolipid transfer protein domain containing 1	313771	Rattus norvegicus glycolipid transfer protein domain containing 1 (Gltpd1), mRNA [NM_001007703]	0	-8.707	0
A_64_P091852	LOC497848	hypothetical LOC497848	497848	PREDICTED: Rattus norvegicus hypothetical LOC497848 (LOC497848), misc_RNA [XR_007272]	0	-4.974	0
A_44_P948572	Ccnc	cyclin C	114839	Rattus norvegicus cyclin C (Ccnc), mRNA [NM_001100472]	0	-4.916	0
A_44_P760998	Fam185a	family with sequence similarity 185, member A	499979	Rattus norvegicus family with sequence similarity 185, member A (Fam185a), mRNA [NM_001128188]	0	-3.034	0
A_64_P113592	Fam25a	family with sequence similarity 25, member A	684972	Rattus norvegicus family with sequence similarity 25, member A (Fam25a), mRNA [NM_001134849]	0	64.438	0
A_44_P195306	Ywhab	tyrosine 3-monooxygenase/tryptophan 5-monooxygenase activation protein, beta polypeptide	56011	Rattus norvegicus tyrosine 3-monooxygenase/tryptophan 5-monooxygenase activation protein, beta polypeptide (Ywhab), mRNA [NM_019377]	0	-3.998	0
A_42_P524851	Trmt44	tRNA methyltransferase 44 homolog (S, cerevisiae)	305443	Rattus norvegicus tRNA methyltransferase 44 homolog (S, cerevisiae) (Trmt44), mRNA [NM_001130061]	0	-7.741	0
A_64_P148413	Ces1d	carboxylesterase 1D	113902	Rattus norvegicus carboxylesterase 1D (Ces1d), mRNA [NM_133295]	0	-2.429	0
A_44_P126366	Klhdc10	kelch domain containing 10	312199	Rattus norvegicus kelch domain containing 10 (Klhdc10), mRNA [NM_001017456]	0	4.888	0
A_44_P494439	Cnnm2	cyclin M2	294014	Rattus norvegicus cyclin M2 (Cnnm2), mRNA [NM_001011942]	0	4.223	0
A_64_P010393	Clcn3	chloride channel, voltage-sensitive 3	84360	Rattus norvegicus chloride channel, voltage-sensitive 3 (Clcn3), mRNA [NM_053363]	0	-2.128	0
A_64_P147358	Zfp213	zinc finger protein 213	287094	Rattus norvegicus zinc finger protein 213 (Zfp213), mRNA [NM_001105764]	0	-7.373	0
A_64_P054261				Uncharacterized protein [Source:UniProtKB/TrEMBL;Acc:F1M3P6] [ENSRNOT00000039410]	0	6.572	0
A_42_P491376	Srgap2	SLIT-ROBO Rho GTPase activating protein 2	360840	Rattus norvegicus SLIT-ROBO Rho GTPase activating protein 2 (Srgap2), mRNA [NM_001134958]	0	3.535	0
A_64_P120931	Asb3	ankyrin repeat and SOCS box-containing 3	364227	Rattus norvegicus ankyrin repeat and SOCS box-containing 3 (Asb3), mRNA [NM_001108864]	0	-5.093	0
A_64_P081788	Olfml3	olfactomedin-like 3	310743	Rattus norvegicus olfactomedin-like 3 (Olfml3), mRNA [NM_001107708]	0	-5.946	0
A_44_P193990	Serp1	stress-associated endoplasmic reticulum protein 1	80881	Rattus norvegicus stress-associated endoplasmic reticulum protein 1 (Serp1), mRNA [NM_030835]	0	-3.339	0
A_64_P104688	Cks1b	CDC28 protein kinase regulatory subunit 1B	499655	Rattus norvegicus CDC28 protein kinase regulatory subunit 1B (Cks1b), mRNA [NM_001135749]	0	-4.255	0
A_43_P21341	Ubxn2b	UBX domain protein 2B	312965	Rattus norvegicus UBX domain protein 2B (Ubxn2b), mRNA [NM_001107905]	0	5.686	0
A_64_P069872	RGD1305508	similar to hypothetical protein MGC23280	303275	PREDICTED: Rattus norvegicus dehydrogenase/reductase SDR family member 13-like (RGD1305508), mRNA [XM_003752432]	0	-4.405	0
A_44_P532249	Fkbp5	FK506 binding protein 5	361810	Rattus norvegicus FK506 binding protein 5 (Fkbp5), mRNA [NM_001012174]	0	-3.138	0
A_64_P096307	Ndufaf3	NADH dehydrogenase (ubiquinone) complex I, assembly factor 3	56769	Rattus norvegicus NADH dehydrogenase (ubiquinone) complex I, assembly factor 3 (Ndufaf3), nuclear gene encoding mitochondrial protein, transcript variant 1, mRNA [NM_020080]	0	-2.54	0
A_44_P1046705	Mrps11	mitochondrial ribosomal protein S11	499185	Rattus norvegicus mitochondrial ribosomal protein S11 (Mrps11), nuclear gene encoding mitochondrial protein, mRNA [NM_001109148]	0	-1.827	0
A_43_P16965	Saysd1	SAYSVFN motif domain containing 1	305667	PREDICTED: Rattus norvegicus similar to RIKEN cDNA 1810063B07 gene (RGD1310877), misc_RNA [XR_146297]	0	-11.678	0
A_64_P127609	Slit3	slit homolog 3 (Drosophila)	83467	Rattus norvegicus slit homolog 3 (Drosophila) (Slit3), mRNA [NM_031321]	0	-61.49	0
A_64_P052537					0	5.3	0
A_43_P23039	Socs7	suppressor of cytokine signaling 7	287659	PREDICTED: Rattus norvegicus suppressor of cytokine signaling 7 (Socs7), mRNA [XM_213443]	0	6.592	0
A_44_P1055082	Dyrk2	dual-specificity tyrosine-(Y)-phosphorylation regulated kinase 2	314862	Rattus norvegicus dual-specificity tyrosine-(Y)-phosphorylation regulated kinase 2 (Dyrk2), mRNA [NM_001108100]	0	-2.468	0
A_44_P304493	Sde2	SDE2 telomere maintenance homolog (S, pombe)	289315	Rattus norvegicus SDE2 telomere maintenance homolog (S, pombe) (Sde2), mRNA [NM_001024970]	0	3.45	0
A_42_P828242	Lgr4	leucine-rich repeat-containing G protein-coupled receptor 4	286994	Rattus norvegicus leucine-rich repeat-containing G protein-coupled receptor 4 (Lgr4), mRNA [NM_173328]	0	10.302	0
A_42_P739860	Dusp5	dual specificity phosphatase 5	171109	Rattus norvegicus dual specificity phosphatase 5 (Dusp5), mRNA [NM_133578]	0	-3.855	0
A_43_P22501	LOC100909860	uncharacterized LOC100909860	100909860	PREDICTED: Rattus norvegicus uncharacterized LOC100909860 (LOC100909860), misc_RNA [XR_146234]	0	-13.383	0
A_64_P018417	Pde7b	phosphodiesterase 7B	140929	Rattus norvegicus phosphodiesterase 7B (Pde7b), mRNA [NM_080894]	0	14.269	0
A_64_P087044	Oxa1l	oxidase assembly 1-like	691393	Rattus norvegicus oxidase assembly 1-like (Oxa1l), mRNA [NM_001168583]	0	3.047	0
A_42_P818087	Mcrs1	microspherule protein 1	300222	Rattus norvegicus microspherule protein 1 (Mcrs1), mRNA [NM_001013106]	0	2.068	0
A_42_P681441	Eps8l2	EPS8-like 2	361674	Rattus norvegicus EPS8-like 2 (Eps8l2), mRNA [NM_001108508]	0	3.87	0
A_64_P066577				PREDICTED: Rattus norvegicus hypothetical protein LOC679608 (LOC679608), mRNA [XM_003751847]	0	-4.712	0
A_64_P022506					0	8.077	0
A_44_P119215	Tbl1xr1	transducin (beta)-like 1 X-linked receptor 1	365755	Rattus norvegicus transducin (beta)-like 1 X-linked receptor 1 (Tbl1xr1), mRNA [NM_001108941]	0	2.545	0
A_44_P526056	Hnrnpk	heterogeneous nuclear ribonucleoprotein K	117282	Rattus norvegicus heterogeneous nuclear ribonucleoprotein K (Hnrnpk), mRNA [NM_057141]	0	-2.635	0
A_44_P273859	Il9r	interleukin 9 receptor	24500	Rattus norvegicus interleukin 9 receptor (Il9r), mRNA [NM_017021]	0	-109.807	0
A_44_P717706	Thtpa	thiamine triphosphatase	305889	Rattus norvegicus thiamine triphosphatase (Thtpa), mRNA [NM_001007682]	0	-2.993	0
A_64_P079220	Gprin3	GPRIN family member 3	502784	Uncharacterized protein [Source:UniProtKB/TrEMBL;Acc:D3ZF21] [ENSRNOT00000039316]	0	9.128	0
A_42_P589190	Aacs	acetoacetyl-CoA synthetase	65984	Rattus norvegicus acetoacetyl-CoA synthetase (Aacs), mRNA [NM_023104]	0	-3.025	0
A_64_P302888	Gabpb1l	GA binding protein transcription factor, beta subunit 1-like	364738	Rattus norvegicus GA binding protein transcription factor, beta subunit 1-like (Gabpb1l), mRNA [NM_001135015]	0	3.297	0
A_42_P461144	LOC680770	similar to dachshund b	680770	PREDICTED: Rattus norvegicus protein DLN-1-like (LOC680770), mRNA [XM_003753019]	0	-4.497	0
A_64_P109712					0	-27.695	0
A_44_P412972	Dgcr14	DiGeorge syndrome critical region gene 14	360741	Rattus norvegicus DiGeorge syndrome critical region gene 14 (Dgcr14), mRNA [NM_001012472]	0	2.28	0
A_44_P473524	Snx30	sorting nexin family member 30	298033	Rattus norvegicus sorting nexin family member 30 (Snx30), mRNA [NM_001106651]	0	8.569	0
A_44_P652746	Ube3b	ubiquitin protein ligase E3B	687633	Rattus norvegicus ubiquitin protein ligase E3B (Ube3b), mRNA [NM_001143894]	0	-1.629	0
A_64_P027868	Pex11a	peroxisomal biogenesis factor 11 alpha	85249	Rattus norvegicus peroxisomal biogenesis factor 11 alpha (Pex11a), mRNA [NM_053487]	0	-2.457	0
A_42_P800949	Hipk3	homeodomain interacting protein kinase 3	83617	Rattus norvegicus homeodomain interacting protein kinase 3 (Hipk3), mRNA [NM_031787]	0	14.397	0
A_42_P573441	Klf3	Kruppel-like factor 3 (basic)	114845	Rattus norvegicus Kruppel-like factor 3 (basic) (Klf3), mRNA [NM_001105742]	0	-12.089	0
A_44_P401062	Ccdc41	coiled-coil domain containing 41	366872	Rattus norvegicus coiled-coil domain containing 41 (Ccdc41), mRNA [NM_001014266]	0	3.585	0
A_64_P019280	Pik3ip1	phosphoinositide-3-kinase interacting protein 1	305472	Rattus norvegicus phosphoinositide-3-kinase interacting protein 1 (Pik3ip1), mRNA [NM_001017453]	0	11.955	0
A_43_P15173	Oxa1l	oxidase assembly 1-like	691393	Rattus norvegicus oxidase assembly 1-like (Oxa1l), mRNA [NM_001168583]	0	2.867	0
A_42_P796980	Ros1	c-ros oncogene 1 , receptor tyrosine kinase	25346	Rattus norvegicus c-ros oncogene 1 , receptor tyrosine kinase (Ros1), mRNA [NM_012874]	0	-23.468	0
A_42_P792418	Nek3	NIMA-related kinase 3	306576	PREDICTED: Rattus norvegicus NIMA (never in mitosis gene a)-related kinase 3 (Nek3), mRNA [XM_224971]	0	2.739	0
A_42_P728230	Cnot4	CCR4-NOT transcription complex, subunit 4	312227	Rattus norvegicus CCR4-NOT transcription complex, subunit 4 (Cnot4), mRNA [NM_001037782]	0	-2.577	0
A_64_P134611	Erh	enhancer of rudimentary homolog (Drosophila)	681415	Rattus norvegicus enhancer of rudimentary homolog (Drosophila) (Erh), mRNA [NM_001109442]	0	-2.19	0
A_64_P043976	ste2	estrogen sulfotransferase	360268	Rattus norvegicus estrogen sulfotransferase (ste2), mRNA [NM_001007718]	0	-8.15	0
A_64_P006818					0	2.539	0
A_64_P156178	Nudcd3	NudC domain containing 3	100125378	Rattus norvegicus NudC domain containing 3 (Nudcd3), mRNA [NM_001103362]	0	7.052	0
A_44_P346599	Bet1l	blocked early in transport 1 homolog (S, cerevisiae) like	54400	Rattus norvegicus blocked early in transport 1 homolog (S, cerevisiae) like (Bet1l), mRNA [NM_019368]	0	-3.987	0
A_44_P307978	Cited2	Cbp/p300-interacting transactivator, with Glu/Asp-rich carboxy-terminal domain, 2	114490	Rattus norvegicus Cbp/p300-interacting transactivator, with Glu/Asp-rich carboxy-terminal domain, 2 (Cited2), mRNA [NM_053698]	0	4.121	0
A_64_P117700	Gata3	GATA binding protein 3	85471	Rattus norvegicus GATA binding protein 3 (Gata3), mRNA [NM_133293]	0	-9.038	0
A_43_P17072	Samd8	sterile alpha motif domain containing 8	305684	Rattus norvegicus sterile alpha motif domain containing 8 (Samd8), mRNA [NM_001012040]	0	3.138	0
A_43_P11444	S100g	S100 calcium binding protein G	24249	Rattus norvegicus S100 calcium binding protein G (S100g), mRNA [NM_012521]	0	6.437	0
A_64_P118308					0	-12.196	0
A_64_P143261					0	21.76	0
A_44_P119264	Cyp2u1	cytochrome P450, family 2, subfamily u, polypeptide 1	310848	Rattus norvegicus cytochrome P450, family 2, subfamily u, polypeptide 1 (Cyp2u1), mRNA [NM_001024779]	0	-6.368	0
A_64_P080554	Capzb	capping protein (actin filament) muscle Z-line, beta	298584	Rattus norvegicus capping protein (actin filament) muscle Z-line, beta (Capzb), mRNA [NM_001005903]	0	4.758	0
A_64_P060809	Hspa4	heat shock protein 4	266759	Rattus norvegicus heat shock protein 4 (Hspa4), mRNA [NM_153629]	0	-10.283	0
A_43_P12346	Mertk	c-mer proto-oncogene tyrosine kinase	65037	Rattus norvegicus c-mer proto-oncogene tyrosine kinase (Mertk), mRNA [NM_022943]	0	9.308	0
A_42_P473594	Egr2	early growth response 2	114090	Rattus norvegicus early growth response 2 (Egr2), mRNA [NM_053633]	0	-25.196	0
A_44_P227121	Txndc16	thioredoxin domain containing 16	361025	Uncharacterized protein [Source:UniProtKB/TrEMBL;Acc:D3ZQK4] [ENSRNOT00000008372]	0	3.929	0
A_43_P11591	Nfya	nuclear transcription factor-Y alpha	29508	Rattus norvegicus nuclear transcription factor-Y alpha (Nfya), mRNA [NM_012865]	0	8.203	0
A_44_P276784	Catsper2	cation channel, sperm associated 2	366174	Rattus norvegicus cation channel, sperm associated 2 (Catsper2), mRNA [NM_001012220]	0	-7.76	0
A_43_P13054	Hadh	hydroxyacyl-CoA dehydrogenase	113965	Rattus norvegicus hydroxyacyl-CoA dehydrogenase (Hadh), nuclear gene encoding mitochondrial protein, mRNA [NM_057186]	0	6.234	0
A_44_P351181	Nat8b	N-acetyltransferase 8B	171084	Rattus norvegicus N-acetyltransferase 8B (Nat8b), mRNA [NM_133558]	0	-11.554	0
A_64_P049761	Nfe2l1	nuclear factor, erythroid derived 2,-like 1	360610	Rattus norvegicus nuclear factor, erythroid derived 2,-like 1 (Nfe2l1), mRNA [NM_001108293]	0	-6.549	0
A_44_P286226	Hnrnph3	heterogeneous nuclear ribonucleoprotein H3 (2H9)	361838	Rattus norvegicus heterogeneous nuclear ribonucleoprotein H3 (2H9) (Hnrnph3), mRNA [NM_001108532]	0	-3.385	0
A_64_P155103	Vnn3	vanin 3	498992	Rattus norvegicus vanin 3 (Vnn3), mRNA [NM_001109136]	0	-17.58	0
A_64_P079058	G3bp2	GTPase activating protein (SH3 domain) binding protein 2	305240	Rattus norvegicus GTPase activating protein (SH3 domain) binding protein 2 (G3bp2), mRNA [NM_001013989]	0	3.094	0
A_44_P730251	Slc25a24	solute carrier family 25 (mitochondrial carrier, phosphate carrier), member 24	310791	Rattus norvegicus solute carrier family 25 (mitochondrial carrier, phosphate carrier), member 24 (Slc25a24), nuclear gene encoding mitochondrial protein, mRNA [NM_001127544]	0	-5.954	0
A_44_P552830	A3galt2	alpha 1,3-galactosyltransferase 2	171553	Rattus norvegicus alpha 1,3-galactosyltransferase 2 (A3galt2), mRNA [NM_138524]	0	-7.812	0
A_42_P666102	MGC125239	hypothetical protein LOC686179	686179	Rattus norvegicus hypothetical protein LOC686179 (MGC125239), mRNA [NM_001077231]	0	3.668	0
A_64_P047381	Gns	glucosamine (N-acetyl)-6-sulfatase	299825	Rattus norvegicus glucosamine (N-acetyl)-6-sulfatase (Gns), mRNA [NM_001011989]	0	6.979	0
A_44_P606749	Mtmr3	myotubularin related protein 3	305482	Rattus norvegicus myotubularin related protein 3 (Mtmr3), mRNA [NM_001012038]	0	1.619	0
A_44_P1050200	Fam132a	family with sequence similarity 132, member A	313774	Rattus norvegicus family with sequence similarity 132, member A (Fam132a), mRNA [NM_001108000]	0	6.931	0
A_44_P728845	LOC100909587	zinc finger protein 397-like	100909587	PREDICTED: Rattus norvegicus zinc finger protein 397-like (LOC100909587), misc_RNA [XR_146371]	0	-8.134	0
A_43_P22967	Foxk1	forkhead box K1	304298	Rattus norvegicus forkhead box K1 (Foxk1), mRNA [NM_001037219]	0	9.708	0
A_64_P015622	Yae1d1	Yae1 domain containing 1	306994	Rattus norvegicus Yae1 domain containing 1 (Yae1d1), mRNA [NM_001107356]	0	-3.643	0
A_44_P1056589	Fxyd7	FXYD domain-containing ion transport regulator 7	63848	Rattus norvegicus FXYD domain-containing ion transport regulator 7 (Fxyd7), mRNA [NM_022008]	0	1.73	0
A_42_P610788	Ampd3	adenosine monophosphate deaminase 3	25095	Rattus norvegicus adenosine monophosphate deaminase 3 (Ampd3), mRNA [NM_031544]	0	-4.216	0
A_64_P038015	Prpf38a	PRP38 pre-mRNA processing factor 38 (yeast) domain containing A	298374	Rattus norvegicus PRP38 pre-mRNA processing factor 38 (yeast) domain containing A (Prpf38a), mRNA [NM_001106672]	0	-1.68	0
A_44_P133119	Tbc1d19	TBC1 domain family, member 19	289657	Rattus norvegicus TBC1 domain family, member 19 (Tbc1d19), mRNA [NM_001106008]	0	2.672	0
A_44_P856007	Iqgap1	IQ motif containing GTPase activating protein 1	361598	Rattus norvegicus IQ motif containing GTPase activating protein 1 (Iqgap1), mRNA [NM_001108489]	0	4.534	0
A_64_P180747	Capza1	capping protein (actin filament) muscle Z-line, alpha 1	691149	Rattus norvegicus capping protein (actin filament) muscle Z-line, alpha 1 (Capza1), mRNA [NM_001109625]	0	2.857	0
A_44_P513738	Hmg20a	high mobility group 20A	315689	Rattus norvegicus high mobility group 20A (Hmg20a), mRNA [NM_001108150]	0	3.732	0
A_42_P557293	Rfesd	Rieske (Fe-S) domain containing	361871	Rattus norvegicus Rieske (Fe-S) domain containing (Rfesd), mRNA [NM_001108540]	0	3.967	0
A_42_P629599	Haus1	HAUS augmin-like complex, subunit 1	192228	HAUS augmin-like complex subunit 1 [Source:UniProtKB/Swiss-Prot;Acc:Q9R0A8] [ENSRNOT00000023101]	0	-9.733	0
A_44_P395572	Nr1d2	nuclear receptor subfamily 1, group D, member 2	259241	Rattus norvegicus nuclear receptor subfamily 1, group D, member 2 (Nr1d2), mRNA [NM_147210]	0	8.813	0
A_64_P066544	Smim3	small integral membrane protein 3	286910	Rattus norvegicus small integral membrane protein 3 (Smim3), mRNA [NM_173126]	0	-11.962	0
A_44_P247615	Trio	triple functional domain (PTPRF interacting)	310192	PREDICTED: Rattus norvegicus triple functional domain (PTPRF interacting) (Trio), mRNA [XM_003749226]	0	-3.212	0
A_64_P133017	Arhgef40	Rho guanine nucleotide exchange factor (GEF) 40	361034	Rattus norvegicus Rho guanine nucleotide exchange factor (GEF) 40 (Arhgef40), mRNA [NM_001271313]	0	3.035	0
A_64_P041807	Klhl21	kelch-like 21 (Drosophila)	313743	Rattus norvegicus kelch-like 21 (Drosophila) (Klhl21), mRNA [NM_001107996]	0	4.452	0
A_44_P238392	Mrpl49	mitochondrial ribosomal protein L49	309176	Rattus norvegicus mitochondrial ribosomal protein L49 (Mrpl49), nuclear gene encoding mitochondrial protein, mRNA [NM_001047883]	0	-5.133	0
A_64_P041064	Lrif1	ligand dependent nuclear receptor interacting factor 1	310775	Rattus norvegicus ligand dependent nuclear receptor interacting factor 1 (Lrif1), mRNA [NM_001127485]	0	-3.063	0
A_64_P061057	Yif1a	Yip1 interacting factor homolog A (S, cerevisiae)	171441	Rattus norvegicus Yip1 interacting factor homolog A (S, cerevisiae) (Yif1a), mRNA [NM_172017]	0	-2.568	0
A_44_P388959	Lrp3	low density lipoprotein receptor-related protein 3	89787	Rattus norvegicus low density lipoprotein receptor-related protein 3 (Lrp3), mRNA [NM_053541]	0	-2.666	0
A_44_P993370	Fermt2	fermitin family member 2	289992	Rattus norvegicus fermitin family member 2 (Fermt2), mRNA [NM_001011915]	0	4.151	0
A_44_P533943	Rtn3	reticulon 3	140945	Rattus norvegicus reticulon 3 (Rtn3), transcript variant 1, mRNA [NM_080909]	0	-3.154	0
A_44_P218179	Gns	glucosamine (N-acetyl)-6-sulfatase	299825	Rattus norvegicus glucosamine (N-acetyl)-6-sulfatase (Gns), mRNA [NM_001011989]	0	5.074	0
A_44_P336423	LOC689959	hypothetical protein LOC689959	689959	Rattus norvegicus hypothetical protein LOC689959 (LOC689959), mRNA [NM_001109559]	0	2.684	0
A_64_P059949	C1ql3	complement component 1, q subcomponent-like 3	680404	Rattus norvegicus complement component 1, q subcomponent-like 3 (C1ql3), mRNA [NM_001109403]	0	6.844	0
A_42_P585155	Timm10b	translocase of inner mitochondrial membrane 10 homolog B	84384	Rattus norvegicus translocase of inner mitochondrial membrane 10 homolog B (Timm10b), nuclear gene encoding mitochondrial protein, mRNA [NM_053371]	0	-2.04	0
A_64_P345922	Nphp3	nephronophthisis 3 (adolescent)	363126	Rattus norvegicus nephronophthisis 3 (adolescent) (Nphp3), mRNA [NM_001191882]	0	7.732	0
A_64_P116734	Trpm7	transient receptor potential cation channel, subfamily M, member 7	679906	Rattus norvegicus transient receptor potential cation channel, subfamily M, member 7 (Trpm7), mRNA [NM_053705]	0	2.029	0
A_44_P558079	RGD1359127	similar to RIKEN cDNA 2310011J03	299612	Rattus norvegicus similar to RIKEN cDNA 2310011J03 (RGD1359127), mRNA [NM_001007657]	0	-5.043	0
A_64_P041036	Bco2	beta-carotene oxygenase 2	315644	Rattus norvegicus beta-carotene oxygenase 2 (Bco2), mRNA [NM_001127712]	0	11.355	0
A_43_P12097	Gdf9	growth differentiation factor 9	59304	Rattus norvegicus growth differentiation factor 9 (Gdf9), mRNA [NM_021672]	0	-2.159	0
A_64_P054863				Uncharacterized protein [Source:UniProtKB/TrEMBL;Acc:D3ZI21] [ENSRNOT00000001814]	0	15.389	0
A_44_P999071	Mss51	MSS51 mitochondrial translational activator	289904	Rattus norvegicus MSS51 mitochondrial translational activator homolog (S, cerevisiae) (Mss51), nuclear gene encoding mitochondrial protein, mRNA [NM_001106025]	0	-4.105	0
A_44_P236776				Similar to oxysterol-binding protein-like protein 8 isoform a (Similar to oxysterol-binding protein-like protein 8 isoform a (Predicted), isoform CRA_a) [Source:UniProtKB/TrEMBL;Acc:B5DF26] [ENSRNOT00000058589]	0	5.054	0
A_64_P134789				FQ201917 Rattus norvegicus spleen Sprague-Dawley Rattus norvegicus cDNA clone TL0AEA7YP16 5', mRNA sequence [FQ201917]	0	-3.425	0
A_42_P477311	Wars	tryptophanyl-tRNA synthetase	314442	Rattus norvegicus tryptophanyl-tRNA synthetase (Wars), mRNA [NM_001013170]	0	-3.306	0
A_64_P142066	Scyl2	SCY1-like 2 (S, cerevisiae)	314717	Rattus norvegicus SCY1-like 2 (S, cerevisiae) (Scyl2), mRNA [NM_001191780]	0	2.683	0
A_44_P425848	Rassf3	Ras association (RalGDS/AF-6) domain family member 3	362886	Rattus norvegicus Ras association (RalGDS/AF-6) domain family member 3 (Rassf3), mRNA [NM_001108747]	0	-1.604	0
A_44_P253782	Csnk1g1	casein kinase 1, gamma 1	64086	Rattus norvegicus casein kinase 1, gamma 1 (Csnk1g1), mRNA [NM_022288]	0	10.496	0
A_64_P003199				Rattus norvegicus TL0AEA5YN17 mRNA sequence, [FQ233918]	0	3.609	0
A_64_P160814	Kctd11	potassium channel tetramerisation domain containing 11	363634	Rattus norvegicus potassium channel tetramerisation domain containing 11 (Kctd11), mRNA [NM_001108831]	0	-2.735	0
A_44_P269522	Tmem183a	transmembrane protein 183A	289034	Rattus norvegicus transmembrane protein 183A (Tmem183a), mRNA [NM_001013871]	0	2.387	0
A_42_P570241	Nampt	nicotinamide phosphoribosyltransferase	297508	Rattus norvegicus nicotinamide phosphoribosyltransferase (Nampt), mRNA [NM_177928]	0	3.503	0
A_64_P061131	Zfp709l1	zinc finger protein 709-like 1	690419	Rattus norvegicus zinc finger protein 709-like 1 (Zfp709l1), mRNA [NM_001163063]	0	2.758	0
A_43_P11685	Id2	inhibitor of DNA binding 2	25587	Rattus norvegicus inhibitor of DNA binding 2 (Id2), mRNA [NM_013060]	0	9.41	0
A_64_P129315	Tgfbr2	transforming growth factor, beta receptor II	81810	Rattus norvegicus transforming growth factor, beta receptor II (Tgfbr2), mRNA [NM_031132]	0	6.824	0
A_42_P550914	Ltb	lymphotoxin beta (TNF superfamily, member 3)	361795	Rattus norvegicus lymphotoxin beta (TNF superfamily, member 3) (Ltb), mRNA [NM_212507]	0	2.449	0
A_64_P021310	RGD1561656	similar to putative mitochondrial protein (2B324)	364810	Rattus norvegicus similar to loricrin - mouse (LOC364810), mRNA [XM_344647]	0	2.636	0
A_42_P764578	Polr2f	polymerase (RNA) II (DNA directed) polypeptide F	83503	DNA-directed RNA polymerases I, II, and III subunit RPABC2 [Source:UniProtKB/Swiss-Prot;Acc:O88828] [ENSRNOT00000015009]	0	-5.695	0
A_64_P152219	RGD1563978	similar to mKIAA1387 protein	302447	Uncharacterized protein [Source:UniProtKB/TrEMBL;Acc:D3ZHP9] [ENSRNOT00000046065]	0	-1.888	0
A_44_P548784	Trmu	tRNA 5-methylaminomethyl-2-thiouridylate methyltransferase	362976	Rattus norvegicus tRNA 5-methylaminomethyl-2-thiouridylate methyltransferase (Trmu), nuclear gene encoding mitochondrial protein, mRNA [NM_001135876]	0	-3.95	0
A_64_P006285	Lhx1	LIM homeobox 1	257634	Rattus norvegicus LIM homeobox 1 (Lhx1), mRNA [NM_145880]	0	4.803	0
A_64_P082446	Gpr137	G protein-coupled receptor 137	689984	Rattus norvegicus G protein-coupled receptor 137 (Gpr137), mRNA [NM_001109562]	0	-3.818	0
A_64_P086259	Atl2	atlastin GTPase 2	298757	Rattus norvegicus atlastin GTPase 2 (Atl2), mRNA [NM_001100671]	0	4.813	0
A_42_P826202	Zfp597	zinc finger protein 597	266774	Rattus norvegicus zinc finger protein 597 (Zfp597), mRNA [NM_153732]	0	3.357	0
A_43_P11527	Adm	adrenomedullin	25026	Rattus norvegicus adrenomedullin (Adm), mRNA [NM_012715]	0	21.063	0
A_64_P034314	Avl9	AVL9 homolog (S, cerevisiase)	312371	PREDICTED: Rattus norvegicus similar to mKIAA0241 protein (RGD1564615), mRNA [XM_002726368]	0	14.242	0
A_44_P423613	Ehd4	EH-domain containing 4	192204	Rattus norvegicus EH-domain containing 4 (Ehd4), mRNA [NM_139324]	0	-3.383	0
A_64_P008477	Olr325	olfactory receptor 325	293763	Rattus norvegicus olfactory receptor 325 (Olr325), mRNA [NM_001000247]	0	4.155	0
A_64_P127357	Mrpl41	mitochondrial ribosomal protein L41	296551	Rattus norvegicus mitochondrial ribosomal protein L41 (Mrpl41), nuclear gene encoding mitochondrial protein, mRNA [NM_001013426]	0	-4.132	0
A_44_P635178	Fam129b	family with sequence similarity 129, member B	362115	Rattus norvegicus family with sequence similarity 129, member B (Fam129b), mRNA [NM_001109885]	0	3.975	0
A_64_P124030	Zbtb41	zinc finger and BTB domain containing 41	289052	Rattus norvegicus zinc finger and BTB domain containing 41 (Zbtb41), mRNA [NM_001191670]	0	2.778	0
A_64_P145166	Ggcx	gamma-glutamyl carboxylase	81716	Rattus norvegicus gamma-glutamyl carboxylase (Ggcx), mRNA [NM_031756]	0	-1.854	0
A_64_P089460				PREDICTED: Rattus norvegicus prefoldin subunit 3-like (LOC681825), mRNA [XM_001058594]	0	2.142	0
A_64_P057481	Trabd	TraB domain containing	300142	Rattus norvegicus TraB domain containing (Trabd), mRNA [NM_001106788]	0	-4.204	0
A_64_P116254	Cpsf2	cleavage and polyadenylation specific factor 2, 100kDa	299256	Rattus norvegicus cleavage and polyadenylation specific factor 2, 100kDa (Cpsf2), mRNA [NM_001106753]	0	-2.669	0
A_42_P553319				Q9ERD6_MOUSE (Q9ERD6) Ral-A exchange factor RalGPS2, partial (28%) [TC597248]	0	2.535	0
A_64_P091857	RGD1311564	LOC360590	360590	Rattus norvegicus LOC360590 (RGD1311564), mRNA [NM_001108286]	0	6.885	0
A_44_P287241	Fam151b	family with sequence similarity 151, member B	499507	Rattus norvegicus family with sequence similarity 151, member B (Fam151b), mRNA [NM_001134748]	0	6.158	0
A_64_P097603	Mtus1	microtubule associated tumor suppressor 1	306487	Rattus norvegicus microtubule associated tumor suppressor 1 (Mtus1), nuclear gene encoding mitochondrial protein, mRNA [NM_178093]	0	9.983	0
A_44_P159355	Zyg11b	zyg-11 family member B, cell cycle regulator	362559	Uncharacterized protein [Source:UniProtKB/TrEMBL;Acc:F1M8P2] [ENSRNOT00000014436]	0	6.113	0
A_64_P075357	Cyr61	cysteine-rich, angiogenic inducer, 61	83476	Rattus norvegicus cysteine-rich, angiogenic inducer, 61 (Cyr61), mRNA [NM_031327]	0	7.269	0
A_44_P1024065	Hdac5	histone deacetylase 5	84580	Rattus norvegicus histone deacetylase 5 (Hdac5), mRNA [NM_053450]	0	8.236	0
A_42_P784202	Zfp496	zinc finger protein 496	287361	Rattus norvegicus zinc finger protein 496 (Zfp496), mRNA [NM_001271396]	0	1.779	0
A_44_P109862	Ivns1abp	influenza virus NS1A binding protein	289089	Rattus norvegicus influenza virus NS1A binding protein (Ivns1abp), mRNA [NM_001047085]	0	5.271	0
A_64_P060725	Pus10	pseudouridylate synthase 10	305583	Rattus norvegicus pseudouridylate synthase 10 (Pus10), mRNA [NM_001025278]	0	13.123	0
A_64_P041787	Mknk1	MAP kinase-interacting serine/threonine kinase 1	500526	Rattus norvegicus MAP kinase-interacting serine/threonine kinase 1 (Mknk1), mRNA [NM_001044267]	0	-4.669	0
A_64_P086610	Eef2k	eukaryotic elongation factor-2 kinase	25435	Rattus norvegicus eukaryotic elongation factor-2 kinase (Eef2k), mRNA [NM_012947]	0	3.875	0
A_64_P053242	Nceh1	neutral cholesterol ester hydrolase 1	294930	Rattus norvegicus neutral cholesterol ester hydrolase 1 (Nceh1), mRNA [NM_001127524]	0	-3.098	0
A_44_P377428	Nhlrc2	NHL repeat containing 2	307986	Rattus norvegicus NHL repeat containing 2 (Nhlrc2), mRNA [NM_001107444]	0	2.58	0
A_44_P260297	Fam208a	family with sequence similarity 208, member A	680155	Uncharacterized protein [Source:UniProtKB/TrEMBL;Acc:D3ZXU7] [ENSRNOT00000020271]	0	-3.387	0
A_64_P033416	Tbc1d17	TBC1 domain family, member 17	292886	Rattus norvegicus TBC1 domain family, member 17 (Tbc1d17), mRNA [NM_001106258]	0	2.292	0
A_64_P139485	Plcd4	phospholipase C, delta 4	140693	Rattus norvegicus phospholipase C, delta 4 (Plcd4), mRNA [NM_080688]	0	-17.503	0
A_64_P094050	Irx5	iroquois homeobox 5	498918	Rattus norvegicus iroquois homeobox 5 (Irx5), mRNA [NM_001030044]	0	2.056	0
A_44_P103114	RGD1304595	similar to RIKEN cDNA 6330416G13 gene	298104	Rattus norvegicus similar to RIKEN cDNA 6330416G13 gene (RGD1304595), mRNA [NM_001106661]	0	-3.081	0
A_43_P17678	Sbds	Shwachman-Bodian-Diamond syndrome	288615	Rattus norvegicus Shwachman-Bodian-Diamond syndrome (Sbds), mRNA [NM_001008289]	0	-2.55	0
A_64_P038329	Gtpbp1	GTP binding protein 1	300077	Rattus norvegicus GTP binding protein 1 (Gtpbp1), mRNA [NM_001199315]	0	3.341	0
A_44_P435016	Nudt2	nudix (nucleoside diphosphate linked moiety X)-type motif 2	297998	Rattus norvegicus nudix (nucleoside diphosphate linked moiety X)-type motif 2 (Nudt2), mRNA [NM_207596]	0	3.823	0
A_43_P15300	Pigm	phosphatidylinositol glycan anchor biosynthesis, class M	79112	Rattus norvegicus phosphatidylinositol glycan anchor biosynthesis, class M (Pigm), mRNA [NM_024144]	0	-4.605	0
A_44_P944957	Cggbp1	CGG triplet repeat binding protein 1	288353	Rattus norvegicus CGG triplet repeat binding protein 1 (Cggbp1), mRNA [NM_001105900]	0	-3.045	0
A_42_P815727	Usp48	ubiquitin specific peptidase 48	362636	Rattus norvegicus ubiquitin specific peptidase 48 (Usp48), mRNA [NM_198785]	0	-3.277	0
A_64_P083873	Map7	microtubule-associated protein 7	293016	Rattus norvegicus microtubule-associated protein 7 (Map7), transcript variant 2, mRNA [NM_001198638]	0	-8.742	0
A_64_P117313	Sssca1	Sjogren syndrome/scleroderma autoantigen 1 homolog (human)	689397	Rattus norvegicus Sjogren syndrome/scleroderma autoantigen 1 homolog (human) (Sssca1), mRNA [NM_001109537]	0	-5.114	0
A_44_P368208	Cul4b	cullin 4B	302502	Rattus norvegicus cullin 4B (Cul4b), mRNA [NM_001106951]	0	2.203	0
A_64_P146682	Cdk17	cyclin-dependent kinase 17	314743	Rattus norvegicus cyclin-dependent kinase 17 (Cdk17), mRNA [NM_001108082]	0	4.521	0
A_64_P163837	Mesdc1	mesoderm development candidate 1	308795	Rattus norvegicus mesoderm development candidate 1 (Mesdc1), mRNA [NM_001013149]	0	-2.525	0
A_42_P722994	Ripk1	receptor (TNFRSF)-interacting serine-threonine kinase 1	306886	Rattus norvegicus receptor (TNFRSF)-interacting serine-threonine kinase 1 (Ripk1), mRNA [NM_001107350]	0	-4.055	0
A_64_P001525	Picalm	phosphatidylinositol binding clathrin assembly protein	89816	Rattus norvegicus phosphatidylinositol binding clathrin assembly protein (Picalm), mRNA [NM_053554]	0	2.942	0
A_64_P080114	Psmc6	proteasome (prosome, macropain) 26S subunit, ATPase, 6	289990	Rattus norvegicus proteasome (prosome, macropain) 26S subunit, ATPase, 6 (Psmc6), mRNA [NM_001100509]	0	-2.126	0
A_64_P074370	Dnal1	dynein, axonemal, light chain 1	685664	Rattus norvegicus dynein, axonemal, light chain 1 (Dnal1), mRNA [NM_001109477]	0	6.219	0
A_64_P046838					0	1.653	0
A_64_P144053	Dyrk2	dual-specificity tyrosine-(Y)-phosphorylation regulated kinase 2	314862	Rattus norvegicus dual-specificity tyrosine-(Y)-phosphorylation regulated kinase 2 (Dyrk2), mRNA [NM_001108100]	0	2.225	0
A_64_P003327	Lix1l	Lix1 homolog (mouse)-like	499677	Rattus norvegicus Lix1 homolog (mouse)-like (Lix1l), mRNA [NM_001024303]	0	2.836	0
A_64_P140318	LOC501421	hypothetical gene supported by BC082068	501421	PREDICTED: Rattus norvegicus hypothetical gene supported by BC082068 (LOC501421), mRNA [XM_001058335]	0	-4.506	0
A_64_P032725	Dctn4	dynactin 4 (p62)	84428	Rattus norvegicus dynactin 4 (p62) (Dctn4), mRNA [NM_053404]	0	6.205	0
A_44_P537024	Slc52a2	solute carrier family 52, riboflavin transporter, member 2	362942	Rattus norvegicus solute carrier family 52, riboflavin transporter, member 2 (Slc52a2), mRNA [NM_001109670]	0	-5.983	0
A_64_P004922	Nlk	nemo like kinase	497961	Rattus norvegicus nemo like kinase (Nlk), mRNA [NM_001191924]	0	-2.644	0
A_64_P042105				Uncharacterized protein [Source:UniProtKB/TrEMBL;Acc:D3ZK89] [ENSRNOT00000061599]	0	3.04	0
A_44_P324482	Smyd3	SET and MYND domain containing 3	498295	Rattus norvegicus SET and MYND domain containing 3 (Smyd3), mRNA [NM_001025762]	0	2.733	0
A_43_P15356	Mgea5	meningioma expressed antigen 5 (hyaluronidase)	154968	Rattus norvegicus meningioma expressed antigen 5 (hyaluronidase) (Mgea5), mRNA [NM_131904]	0	6.785	0
A_64_P082042	Dnajc5	DnaJ (Hsp40) homolog, subfamily C, member 5	79130	Rattus norvegicus DnaJ (Hsp40) homolog, subfamily C, member 5 (Dnajc5), mRNA [NM_024161]	0	5.71	0
A_64_P077597	Pgm2l1	phosphoglucomutase 2-like 1	685076	Rattus norvegicus phosphoglucomutase 2-like 1 (Pgm2l1), mRNA [NM_001109454]	0	2.969	0
A_64_P110434	Stoml1	stomatin-like 1	300748	PREDICTED: Rattus norvegicus stomatin-like 1 (Stoml1), mRNA [XM_001074725]	0	-2.84	0
A_64_P116919	LOC681303	similar to tumor endothelial marker 8 isoform 1 precursor	681303	PREDICTED: Rattus norvegicus anthrax toxin receptor-like (LOC681303), mRNA [XM_002725159]	0	1.462	0
A_64_P119755	Cep70	centrosomal protein 70	367153	Rattus norvegicus centrosomal protein 70 (Cep70), mRNA [NM_001017470]	0	4.38	0
A_64_P000577					0	4.23	0
A_64_P049426	Slc25a28	solute carrier family 25 (mitochondrial iron transporter), member 28	688811	Rattus norvegicus solute carrier family 25 (mitochondrial iron transporter), member 28 (Slc25a28), nuclear gene encoding mitochondrial protein, mRNA [NM_001109515]	0	2.668	0
A_64_P057755				BC052076 expressed sequence AW050020 {Mus musculus} (exp=-1; wgp=0; cg=0), partial (32%) [TC589792]	0	2.257	0
A_44_P1005031	Fbxo7	F-box protein 7	366854	Rattus norvegicus F-box protein 7 (Fbxo7), mRNA [NM_001012222]	0	2.397	0
A_44_P540944	Plekha5	pleckstrin homology domain containing, family A member 5	246237	Rattus norvegicus pleckstrin homology domain containing, family A member 5 (Plekha5), mRNA [NM_139340]	0	5.261	0
A_42_P766165	Afap1l1	actin filament associated protein 1-like 1	291565	Rattus norvegicus actin filament associated protein 1-like 1 (Afap1l1), mRNA [NM_001106142]	0	-44.597	0
A_64_P088787	Slc35g3	solute carrier family 35, member G3	691976	Rattus norvegicus solute carrier family 35, member G3 (Slc35g3), mRNA [NM_001127658]	0	-7.444	0
A_64_P103931				Uncharacterized protein [Source:UniProtKB/TrEMBL;Acc:F1LT72] [ENSRNOT00000039048]	0	1.689	0
A_64_P099264	Tmem167b	transmembrane protein 167B	499690	Rattus norvegicus transmembrane protein 167B (Tmem167b), mRNA [NM_001135260]	0	2.539	0
A_64_P015916	Srsf6	serine/arginine-rich splicing factor 6	362264	Rattus norvegicus serine/arginine-rich splicing factor 6 (Srsf6), mRNA [NM_001014185]	0	-2.285	0
A_64_P119457	Mrs2	MRS2 magnesium homeostasis factor homolog (S, cerevisiae)	79032	Rattus norvegicus MRS2 magnesium homeostasis factor homolog (S, cerevisiae) (Mrs2), mRNA [NM_024001]	0	2.444	0
A_44_P777777	Sim1	single-minded homolog 1 (Drosophila)	309888	Rattus norvegicus single-minded homolog 1 (Drosophila) (Sim1), mRNA [NM_001107641]	0	-22.558	0
A_64_P156682	Hmgn3	high mobility group nucleosomal binding domain 3	113990	Rattus norvegicus high mobility group nucleosomal binding domain 3 (Hmgn3), transcript variant 2, mRNA [NM_001007020]	0	-1.893	0
A_64_P147923	Nprl2	nitrogen permease regulator-like 2 (S, cerevisiae)	363138	Rattus norvegicus nitrogen permease regulator-like 2 (S, cerevisiae) (Nprl2), mRNA [NM_001025744]	0	2.68	0
A_64_P020616	Clk2	CDC-like kinase 2	365842	Rattus norvegicus CDC-like kinase 2 (Clk2), mRNA [NM_001014254]	0	2.693	0
A_42_P694161	Arl14ep	ADP-ribosylation factor-like 14 effector protein	311279	Rattus norvegicus ADP-ribosylation factor-like 14 effector protein (Arl14ep), mRNA [NM_001014045]	0	-3.54	0
A_64_P112816	Gen1	Gen endonuclease homolog 1 (Drosophila)	298884	Rattus norvegicus Gen endonuclease homolog 1 (Drosophila) (Gen1), mRNA [NM_001106717]	0	-3.768	0
A_42_P535608	Asf1b	ASF1 anti-silencing function 1 homolog B (S, cerevisiae)	304648	Rattus norvegicus ASF1 anti-silencing function 1 homolog B (S, cerevisiae) (Asf1b), mRNA [NM_001107160]	0	-5.138	0
A_64_P093502	Trpc1	transient receptor potential cation channel, subfamily C, member 1	89821	Rattus norvegicus transient receptor potential cation channel, subfamily C, member 1 (Trpc1), mRNA [NM_053558]	0	2.351	0
A_64_P126626	Mr1	major histocompatibility complex, class I-related	25119	Rattus norvegicus major histocompatibility complex, class I-related (Mr1), mRNA [NM_001100635]	0	-5.449	0
A_42_P591179	Flywch1	FLYWCH-type zinc finger 1	360488	PREDICTED: Rattus norvegicus FLYWCH-type zinc finger 1 (Flywch1), mRNA [XM_001056224]	0	-3.803	0
A_44_P210883	Btbd3	BTB (POZ) domain containing 3	311462	Rattus norvegicus BTB (POZ) domain containing 3 (Btbd3), mRNA [NM_001107782]	0	2.013	0
A_64_P032928	Lcp1	lymphocyte cytosolic protein 1	306071	Rattus norvegicus lymphocyte cytosolic protein 1 (Lcp1), mRNA [NM_001012044]	0	21.533	0
A_64_P162764				Rattus norvegicus TL0ADA43YL03 mRNA sequence, [FQ220235]	0	29.118	0
A_44_P513490	Spata24	spermatogenesis associated 24	291676	Rattus norvegicus spermatogenesis associated 24 (Spata24), mRNA [NM_001025636]	0	-3.088	0
A_44_P459710				Rattus norvegicus similar to GLE1-like, RNA export mediator; GLE1 (yeast homolog)-like, RNA export mediator; hGLE1 (LOC299220), mRNA [XM_234444]	0	3.438	0
A_64_P023576					0	-3.426	0
A_44_P930673	Wdr48	WD repeat domain 48	363164	Rattus norvegicus WD repeat domain 48 (Wdr48), mRNA [NM_001135895]	0	3.207	0
A_42_P488904	Slc25a44	solute carrier family 25, member 44	365841	Rattus norvegicus solute carrier family 25, member 44 (Slc25a44), mRNA [NM_001108947]	0	-3.534	0
A_43_P14040	Sgk2	serum/glucocorticoid regulated kinase 2	171497	Rattus norvegicus serum/glucocorticoid regulated kinase 2 (Sgk2), mRNA [NM_134463]	0	-77.07	0
A_64_P082615	Hint3	histidine triad nucleotide binding protein 3	246769	Histidine triad nucleotide-binding protein 3 [Source:UniProtKB/Swiss-Prot;Acc:Q8K3P7] [ENSRNOT00000019047]	0	-5.492	0
A_64_P066379	Fcho2	FCH domain only 2	309129	Rattus norvegicus FCH domain only 2 (Fcho2), mRNA [NM_001191632]	0	5.959	0
A_44_P557634	Zfp710	zinc finger protein 710	293044	Rattus norvegicus zinc finger protein 710 (Zfp710), mRNA [NM_001134563]	0	6.604	0
A_43_P22136	Nadkd1	NAD kinase domain containing 1	365699	Rattus norvegicus NAD kinase domain containing 1 (Nadkd1), mRNA [NM_001044252]	0	5.559	0
A_44_P1048315	Tcta	T-cell leukemia translocation altered	306587	Rattus norvegicus T-cell leukemia translocation altered (Tcta), mRNA [NM_001014005]	0	-7.209	0
A_64_P162437	Ly6h	lymphocyte antigen 6 complex, locus H	300025	Rattus norvegicus lymphocyte antigen 6 complex, locus H (Ly6h), mRNA [NM_001134839]	0	4.518	0
A_64_P068570	Cox11	cytochrome c oxidase assembly homolog 11 (yeast)	690300	Rattus norvegicus cytochrome c oxidase assembly homolog 11 (yeast) (Cox11), nuclear gene encoding mitochondrial protein, mRNA [NM_001109575]	0	5.674	0
A_43_P16599	Rdh14	retinol dehydrogenase 14 (all-trans/9-cis/11-cis)	500629	Rattus norvegicus retinol dehydrogenase 14 (all-trans/9-cis/11-cis) (Rdh14), mRNA [NM_001109276]	0	-2.38	0
A_64_P036390	Col4a3bp	collagen, type IV, alpha 3 (Goodpasture antigen) binding protein	365652	Rattus norvegicus collagen, type IV, alpha 3 (Goodpasture antigen) binding protein (Col4a3bp), mRNA [NM_001108935]	0	3.139	0
A_64_P209419	Rexo1	REX1, RNA exonuclease 1 homolog (S, cerevisiae)	314630	Rattus norvegicus REX1, RNA exonuclease 1 homolog (S, cerevisiae) (Rexo1), mRNA [NM_001012114]	0	2.856	0
A_64_P081944	Eid1	EP300 interacting inhibitor of differentiation 1	499882	Rattus norvegicus EP300 interacting inhibitor of differentiation 1 (Eid1), mRNA [NM_001109205]	0	-5.489	0
A_44_P1013113	Mysm1	myb-like, SWIRM and MPN domains 1	298247	Uncharacterized protein [Source:UniProtKB/TrEMBL;Acc:D4A7T9] [ENSRNOT00000039554]	0	2.272	0
A_44_P140100	Scyl3	SCY1-like 3 (S, cerevisiae)	360866	Rattus norvegicus SCY1-like 3 (S, cerevisiae) (Scyl3), mRNA [NM_001191828]	0	1.605	0
A_64_P163464	Prmt10	protein arginine methyltransferase 10 (putative)	291947	Rattus norvegicus protein arginine methyltransferase 10 (putative) (Prmt10), mRNA [NM_001191599]	0	2.204	0
A_64_P066699	Timm22	translocase of inner mitochondrial membrane 22 homolog (yeast)	79463	PREDICTED: Rattus norvegicus translocase of inner mitochondrial membrane 22 homolog (yeast) (Timm22), mRNA [XM_001080619]	0	-4.236	0
A_64_P144587	Glipr2	GLI pathogenesis-related 2	679819	PREDICTED: Rattus norvegicus GLI pathogenesis-related 2 (Glipr2), mRNA [XM_001054584]	0	-5.845	0
A_42_P633463	Ip6k1	inositol hexakisphosphate kinase 1	50560	Rattus norvegicus inositol hexakisphosphate kinase 1 (Ip6k1), mRNA [NM_053316]	0	10.874	0
A_64_P071139	Map3k2	mitogen activated protein kinase kinase kinase 2	171492	Rattus norvegicus mitogen activated protein kinase kinase kinase 2 (Map3k2), mRNA [NM_138503]	0	5.318	0
A_44_P787936	Stat3	signal transducer and activator of transcription 3 (acute-phase response factor)	25125	Rattus norvegicus signal transducer and activator of transcription 3 (acute-phase response factor) (Stat3), mRNA [NM_012747]	0	1.551	0
A_64_P120589	Atf2	activating transcription factor 2	81647	Rattus norvegicus activating transcription factor 2 (Atf2), mRNA [NM_031018]	0	2.646	0
A_43_P17464				Q69Z57_MOUSE (Q69Z57) MKIAA1952 protein (Fragment), partial (77%) [TC628549]	0	8.245	0
A_64_P302357	Vezf1	vascular endothelial zinc finger 1	287615	Uncharacterized protein [Source:UniProtKB/TrEMBL;Acc:F1M8R0] [ENSRNOT00000055705]	0	2.932	0
A_44_P482605	Gipc1	GIPC PDZ domain containing family, member 1	83823	Rattus norvegicus GIPC PDZ domain containing family, member 1 (Gipc1), mRNA [NM_053341]	0	-3.488	0
A_42_P485243	Plekha8	pleckstrin homology domain containing, family A (phosphoinositide binding specific) member 8	500132	Rattus norvegicus pleckstrin homology domain containing, family A (phosphoinositide binding specific) member 8 (Plekha8), mRNA [NM_001109235]	0	3.218	0
A_44_P238661	Coro1c	coronin, actin binding protein 1C	501841	Rattus norvegicus coronin, actin binding protein 1C (Coro1c), mRNA [NM_001109327]	0	1.734	0
A_44_P422305	RGD1559859	RGD1559859	363244	PREDICTED: Rattus norvegicus RGD1559859 (RGD1559859), mRNA [XM_001072031]	0	-12.243	0
A_44_P140314	Cdc25c	cell division cycle 25 homolog C (S, pombe)	307511	Rattus norvegicus cell division cycle 25 homolog C (S, pombe) (Cdc25c), mRNA [NM_001107396]	0	-2.114	0
A_44_P216373	Prkd3	protein kinase D3	313834	Rattus norvegicus protein kinase D3 (Prkd3), mRNA [NM_001024263]	0	2.021	0
A_44_P262407	Ggt7	gamma-glutamyltransferase 7	156275	Rattus norvegicus gamma-glutamyltransferase 7 (Ggt7), mRNA [NM_130423]	0	-1.931	0
A_44_P465931	Clic1	chloride intracellular channel 1	406864	Rattus norvegicus chloride intracellular channel 1 (Clic1), mRNA [NM_001002807]	0	-2.898	0
A_64_P011719	Chmp1b	charged multivesicular body protein 1B	689364	Rattus norvegicus charged multivesicular body protein 1B (Chmp1b), mRNA [NM_001109533]	0	-9.713	0
A_44_P205923	Lats1	LATS, large tumor suppressor, homolog 1 (Drosophila)	308265	Rattus norvegicus LATS, large tumor suppressor, homolog 1 (Drosophila) (Lats1), mRNA [NM_001134543]	0	8.476	0
A_43_P21510	Abcb7	ATP-binding cassette, subfamily B (MDR/TAP), member 7	302395	Rattus norvegicus ATP-binding cassette, subfamily B (MDR/TAP), member 7 (Abcb7), nuclear gene encoding mitochondrial protein, mRNA [NM_212518]	0	2.6	0
A_44_P994550	Rars2	arginyl-tRNA synthetase 2, mitochondrial	297969	Rattus norvegicus arginyl-tRNA synthetase 2, mitochondrial (Rars2), nuclear gene encoding mitochondrial protein, mRNA [NM_001106643]	0	-3.102	0
A_44_P445694	Wdr91	WD repeat domain 91	312225	Rattus norvegicus WD repeat domain 91 (Wdr91), mRNA [NM_001127298]	0	4.868	0
A_44_P165466	Ash1l	ash1 (absent, small, or homeotic)-like (Drosophila)	310638	Rattus norvegicus ash1 (absent, small, or homeotic)-like (Drosophila) (Ash1l), mRNA [NM_001107689]	0	-19.975	0
A_44_P403410	Rbfox2	RNA binding protein, fox-1 homolog (C, elegans) 2	362950	Rattus norvegicus RNA binding protein, fox-1 homolog (C, elegans) 2 (Rbfox2), mRNA [NM_001079895]	0	2.21	0
A_44_P187195	C1galt1	core 1 synthase, glycoprotein-N-acetylgalactosamine 3-beta-galactosyltransferase, 1	65044	Rattus norvegicus core 1 synthase, glycoprotein-N-acetylgalactosamine 3-beta-galactosyltransferase, 1 (C1galt1), mRNA [NM_022950]	0	10.037	0
A_44_P1056309	Snx8	sorting nexin 8	288504	Rattus norvegicus sorting nexin 8 (Snx8), mRNA [NM_001105912]	0	4.248	0
A_64_P047973					0	2.584	0
A_42_P603488	Pomp	proteasome maturation protein	288455	Rattus norvegicus proteasome maturation protein (Pomp), mRNA [NM_001100942]	0	-1.92	0
A_64_P031975	Alg1	asparagine-linked glycosylation 1, beta-1,4-mannosyltransferase homolog (S, cerevisiae)	360475	Rattus norvegicus asparagine-linked glycosylation 1, beta-1,4-mannosyltransferase homolog (S, cerevisiae) (Alg1), mRNA [NM_001108264]	0	-3.109	0
A_64_P148776	Sephs1	selenophosphate synthetase 1	291314	Rattus norvegicus selenophosphate synthetase 1 (Sephs1), mRNA [NM_001104630]	0	-2.907	0
A_64_P032611	Ak2	adenylate kinase 2	24184	Rattus norvegicus adenylate kinase 2 (Ak2), nuclear gene encoding mitochondrial protein, transcript variant 2, mRNA [NM_001033967]	0	-2.428	0
A_64_P015946	Srsf2	serine/arginine-rich splicing factor 2	494445	Rattus norvegicus serine/arginine-rich splicing factor 2 (Srsf2), mRNA [NM_001009720]	0	-2.169	0
A_42_P620921	RGD1562747	similar to RIKEN cDNA 1110012L19	292328	Rattus norvegicus similar to RIKEN cDNA 1110012L19 (RGD1562747), mRNA [NM_001106212]	0	-3.408	0
A_64_P086550				PCTK2_RAT (O35831) Serine/threonine-protein kinase PCTAIRE-2 (PCTAIRE-motif protein kinase 2) , complete [TC581304]	0	5.792	0
A_42_P618185	Lrrc28	leucine rich repeat containing 28	361588	Rattus norvegicus leucine rich repeat containing 28 (Lrrc28), mRNA [NM_001108486]	0	-2.63	0
A_64_P098725				AB017635 ERCC4 {Cricetulus griseus} (exp=-1; wgp=0; cg=0), partial (26%) [TC614683]	0	6.713	0
A_64_P108854					0	2.444	0
A_44_P680749	RGD1565033	similar to hypothetical protein LOC284018 isoform b	498014	Rattus norvegicus similar to hypothetical protein LOC284018 isoform b (RGD1565033), mRNA [NM_001109050]	0	-5.864	0
A_44_P1038885	Slc16a13	solute carrier family 16, member 13 (monocarboxylic acid transporter 13)	287451	Rattus norvegicus solute carrier family 16, member 13 (monocarboxylic acid transporter 13) (Slc16a13), mRNA [NM_001005530]	0	-7.633	0
A_64_P121995	Sap30bp	SAP30 binding protein	360662	Rattus norvegicus SAP30 binding protein (Sap30bp), mRNA [NM_001108305]	0	-20.437	0
A_44_P501843	Shmt2	serine hydroxymethyltransferase 2 (mitochondrial)	299857	Rattus norvegicus serine hydroxymethyltransferase 2 (mitochondrial) (Shmt2), nuclear gene encoding mitochondrial protein, mRNA [NM_001008322]	0	-2.192	0
A_43_P20228	Ankrd49	ankyrin repeat domain 49	315434	Rattus norvegicus ankyrin repeat domain 49 (Ankrd49), mRNA [NM_001126283]	0	-2.344	0
A_44_P1004536	Bdh1	3-hydroxybutyrate dehydrogenase, type 1	117099	Rattus norvegicus 3-hydroxybutyrate dehydrogenase, type 1 (Bdh1), nuclear gene encoding mitochondrial protein, mRNA [NM_053995]	0	1.835	0
A_64_P050903	Prelid2	PRELI domain containing 2	681037	Rattus norvegicus PRELI domain containing 2 (Prelid2), mRNA [NM_001271333]	0	3.078	0
A_64_P032120	Actn1	actinin, alpha 1	81634	Rattus norvegicus actinin, alpha 1 (Actn1), mRNA [NM_031005]	0	2.536	0
A_64_P031771					0	2.128	0
A_44_P555082	Ints6	integrator complex subunit 6	361057	Rattus norvegicus integrator complex subunit 6 (Ints6), mRNA [NM_001271488]	0	-2.77	0
A_42_P713975	Swi5	SWI5 recombination repair homolog (yeast)	499779	Rattus norvegicus SWI5 recombination repair homolog (yeast) (Swi5), mRNA [NM_001246661]	0	-2.4	0
A_64_P060133	Haus8	HAUS augmin-like complex, subunit 8	290626	Rattus norvegicus HAUS augmin-like complex, subunit 8 (Haus8), mRNA [NM_001024971]	0	-6.833	0
A_64_P129083	Repin1	replication initiator 1	445541	Rattus norvegicus replication initiator 1 (Repin1), mRNA [NM_001005893]	0	1.795	0
A_64_P115991	Mxi1	MAX interactor 1	25701	Rattus norvegicus MAX interactor 1 (Mxi1), mRNA [NM_013160]	0	5.944	0
A_64_P161185	Odf2l	outer dense fiber of sperm tails 2-like	685425	Rattus norvegicus outer dense fiber of sperm tails 2-like (Odf2l), mRNA [NM_001134708]	0	-4.137	0
A_42_P499282	Msrb2	methionine sulfoxide reductase B2	361286	Rattus norvegicus methionine sulfoxide reductase B2 (Msrb2), mRNA [NM_001031660]	0	-1.32	0
A_64_P077108	Dgcr8	DiGeorge syndrome critical region gene 8	287954	Rattus norvegicus DiGeorge syndrome critical region gene 8 (Dgcr8), mRNA [NM_001105865]	0	-2.924	0
A_64_P115871	Odf2	outer dense fiber of sperm tails 2	29479	Rattus norvegicus outer dense fiber of sperm tails 2 (Odf2), transcript variant 2, mRNA [NM_017213]	0	2.277	0
A_42_P636879	G4	G4 protein	406868	Rattus norvegicus G4 protein (G4), mRNA [NM_001003975]	0	-2.632	0
A_44_P307313	Snf8	SNF8, ESCRT-II complex subunit, homolog (S, cerevisiae)	287645	Rattus norvegicus SNF8, ESCRT-II complex subunit, homolog (S, cerevisiae) (Snf8), mRNA [NM_001007804]	0	-1.909	0
A_64_P132497	Smim12	small integral membrane protein 12	685634	RCG31132Uncharacterized protein [Source:UniProtKB/TrEMBL;Acc:D4ACP2] [ENSRNOT00000019224]	0	-3.878	0
A_64_P024419	Parp14	poly (ADP-ribose) polymerase family, member 14	303903	Rattus norvegicus poly (ADP-ribose) polymerase family, member 14 (Parp14), mRNA [NM_001191659]	0	-6.727	0
A_42_P507035	Nod1	nucleotide-binding oligomerization domain containing 1	500133	Rattus norvegicus nucleotide-binding oligomerization domain containing 1 (Nod1), mRNA [NM_001109236]	0	6.962	0
A_64_P050852	St6gal1	ST6 beta-galactosamide alpha-2,6-sialyltranferase 1	25197	Rattus norvegicus ST6 beta-galactosamide alpha-2,6-sialyltranferase 1 (St6gal1), transcript variant 1, mRNA [NM_001113344]	0	2.981	0
A_64_P064813	Cstf2	cleavage stimulation factor, 3' pre-RNA subunit 2	683927	Rattus norvegicus cleavage stimulation factor, 3' pre-RNA subunit 2 (Cstf2), mRNA [NM_001131014]	0	-9.021	0
A_64_P121485	Scai	suppressor of cancer cell invasion	690538	PREDICTED: Rattus norvegicus suppressor of cancer cell invasion, transcript variant 2 (Scai), mRNA [XM_003749471]	0	6.849	0
A_44_P1017890	Pcgf1	polycomb group ring finger 1	312480	Rattus norvegicus polycomb group ring finger 1 (Pcgf1), mRNA [NM_001007000]	0	1.898	0
A_64_P108776					0	-20.383	0
A_64_P269447	Nr3c1	nuclear receptor subfamily 3, group C, member 1	24413	Rattus norvegicus nuclear receptor subfamily 3, group C, member 1 (Nr3c1), mRNA [NM_012576]	0	3.91	0
A_44_P254973	Trmt11	tRNA methyltransferase 11 homolog (S, cerevisiae)	378794	Rattus norvegicus tRNA methyltransferase 11 homolog (S, cerevisiae) (Trmt11), mRNA [NM_198051]	0	2.808	0
A_64_P088201	Fam63b	family with sequence similarity 63, member B	363089	PREDICTED: Rattus norvegicus family with sequence similarity 63, member B, transcript variant 1 (Fam63b), mRNA [XM_001054973]	0	-4.851	0
A_64_P131858	Khnyn-ps1	KH and NYN domain containing, pseudogene 1	498517	PREDICTED: Rattus norvegicus KH and NYN domain containing, pseudogene 1 (Khnyn-ps1), mRNA [XM_003751468]	0	3.436	0
A_64_P058997					0	-3.287	0
A_43_P11363	Ubr2	ubiquitin protein ligase E3 component n-recognin 2	363188	Rattus norvegicus similar to ubiquitin protein ligase E3 component n-recognin 2, mRNA (cDNA clone IMAGE:7308717), partial cds, [BC107934]	0	-5.328	0
A_64_P096046					0	-2.3	0
A_44_P593525	Atp11c	ATPase, class VI, type 11C	317599	Uncharacterized protein [Source:UniProtKB/TrEMBL;Acc:D3Z9J3] [ENSRNOT00000051319]	0	-4.325	0
A_42_P669870	Gtpbp3	GTP binding protein 3	290633	Rattus norvegicus GTP binding protein 3 (Gtpbp3), nuclear gene encoding mitochondrial protein, mRNA [NM_001011919]	0	-4.95	0
A_42_P698150	Adam1a	a disintegrin and metallopeptidase domain 1a	56777	Rattus norvegicus a disintegrin and metallopeptidase domain 1a (Adam1a), mRNA [NM_020078]	0	-12.89	0
A_64_P051841	Asxl2	additional sex combs like 2 (Drosophila)	313922	PREDICTED: Rattus norvegicus additional sex combs like 2 (Drosophila), transcript variant 2 (Asxl2), mRNA [XM_003750120]	0	-4.083	0
A_64_P111044	Zfp418	zinc finger protein 418	292548	Rattus norvegicus zinc finger protein 418 (Zfp418), mRNA [NM_001191620]	0	2.179	0
A_64_P256627	Cachd1	cache domain containing 1	298267	Rattus norvegicus cache domain containing 1 (Cachd1), mRNA [NM_001191758]	0	7.348	0
A_43_P22685	Lars	leucyl-tRNA synthetase	291624	Rattus norvegicus leucyl-tRNA synthetase (Lars), mRNA [NM_001009637]	0	-2.563	0
A_64_P148941					0	-3.649	0
A_42_P592157	Pbx2	pre-B-cell leukemia homeobox 2	406164	Rattus norvegicus pre-B-cell leukemia homeobox 2 (Pbx2), mRNA [NM_001002828]	0	-1.833	0
A_64_P119735	Pet100	PET100 homolog (S, cerevisiae)	688786	Rattus norvegicus PET100 homolog (S, cerevisiae) (Pet100), mRNA [NM_001195245]	0	-8.321	0
A_64_P063518	Slc25a37	solute carrier family 25 (mitochondrial iron transporter), member 37	306000	Rattus norvegicus solute carrier family 25 (mitochondrial iron transporter), member 37 (Slc25a37), nuclear gene encoding mitochondrial protein, mRNA [NM_001013996]	0	2.364	0
A_44_P1004260	Dolk	dolichol kinase	311847	Rattus norvegicus dolichol kinase (Dolk), mRNA [NM_001107826]	0	-4.156	0
A_44_P318546	Slc22a23	solute carrier family 22, member 23	64559	Rattus norvegicus solute carrier family 22, member 23 (Slc22a23), mRNA [NM_022624]	0	-17.809	0
A_44_P459554	Tmem209	transmembrane protein 209	312200	Rattus norvegicus transmembrane protein 209 (Tmem209), mRNA [NM_001014055]	0	-3.419	0
A_64_P056182	Clcn3	chloride channel, voltage-sensitive 3	84360	Rattus norvegicus chloride channel, voltage-sensitive 3 (Clcn3), mRNA [NM_053363]	0	-3.166	0
A_44_P622645	Zrsr2	zinc finger (CCCH type), RNA binding motif and serine/arginine rich 2	302670	Uncharacterized protein [Source:UniProtKB/TrEMBL;Acc:D3ZHQ8] [ENSRNOT00000045300]	0	-6.222	0
A_42_P663350	Shpk	sedoheptulokinase	287479	Rattus norvegicus sedoheptulokinase (Shpk), mRNA [NM_001033682]	0	-5.102	0
A_64_P034630	Olr103	olfactory receptor 103	293242	Rattus norvegicus olfactory receptor 103 (Olr103), mRNA [NM_001000144]	0	-9.255	0
A_64_P090395	Dip2b	DIP2 disco-interacting protein 2 homolog B (Drosophila)	300231	Uncharacterized protein [Source:UniProtKB/TrEMBL;Acc:F1M8R8] [ENSRNOT00000026289]	0	3.209	0
A_44_P186962	Olr403	olfactory receptor 403	296666	Rattus norvegicus olfactory receptor 403 (Olr403), mRNA [NM_001000381]	0	3.753	0
A_64_P004927	Nlk	nemo like kinase	497961	Rattus norvegicus nemo like kinase (Nlk), mRNA [NM_001191924]	0	-3.192	0
A_64_P129885	Wdr77	WD repeat domain 77	310769	Rattus norvegicus WD repeat domain 77 (Wdr77), mRNA [NM_001008771]	0	-2.682	0
A_64_P044593	Vps25	vacuolar protein sorting 25 homolog (S, cerevisiae)	681059	Rattus norvegicus vacuolar protein sorting 25 homolog (S, cerevisiae) (Vps25), mRNA [NM_001173451]	0	-3.733	0
A_44_P248162	Cep135	centrosomal protein 135	305288	Uncharacterized protein [Source:UniProtKB/TrEMBL;Acc:D3ZI35] [ENSRNOT00000032156]	0	3.347	0
A_42_P517083	Inadl	InaD-like (Drosophila)	140581	PREDICTED: Rattus norvegicus InaD-like 2 (Drosophila) (Inadl2), mRNA [XM_002729506]	0	-3.827	0
A_42_P798776				Uncharacterized protein [Source:UniProtKB/TrEMBL;Acc:F1MAQ3] [ENSRNOT00000019755]	0	-6.835	0
A_64_P047944	Cramp1l	Crm, cramped-like (Drosophila)	287127	Uncharacterized protein [Source:UniProtKB/TrEMBL;Acc:D3ZNU3] [ENSRNOT00000022050]	0	16.121	0
A_44_P1025944	Slc35a4	solute carrier family 35, member A4	257647	Rattus norvegicus solute carrier family 35, member A4 (Slc35a4), mRNA [NM_147140]	0	-2.939	0
A_43_P12827	Nme3	NME/NM23 nucleoside diphosphate kinase 3	85269	Rattus norvegicus NME/NM23 nucleoside diphosphate kinase 3 (Nme3), mRNA [NM_053507]	0	3.971	0
A_64_P106503	Vimp	VCP-interacting membrane protein	286900	Rattus norvegicus VCP-interacting membrane protein (Vimp), mRNA [NM_173120]	0	-3.256	0
A_64_P142804	Nudt13	nudix (nucleoside diphosphate linked moiety X)-type motif 13	682978	Rattus norvegicus nudix (nucleoside diphosphate linked moiety X)-type motif 13 (Nudt13), mRNA [NM_001127636]	0	-11.039	0
A_42_P745958	Atrn	attractin	83526	Rattus norvegicus attractin (Atrn), mRNA [NM_031351]	0	-5.892	0
A_44_P393343	St3gal6	ST3 beta-galactoside alpha-2,3-sialyltransferase 6	304023	Rattus norvegicus ST3 beta-galactoside alpha-2,3-sialyltransferase 6 (St3gal6), mRNA [NM_207602]	0	10.642	0
A_64_P126675	Kcnj14	potassium inwardly-rectifying channel, subfamily J, member 14	276720	Rattus norvegicus potassium inwardly-rectifying channel, subfamily J, member 14 (Kcnj14), mRNA [NM_170718]	0	-13.784	0
A_64_P073650	Zfp395	zinc finger protein 395	305972	Rattus norvegicus zinc finger protein 395 (Zfp395), mRNA [NM_001107271]	0	2.864	0
A_42_P554712	Mkks	McKusick-Kaufman syndrome	311456	Rattus norvegicus McKusick-Kaufman syndrome (Mkks), mRNA [NM_001008353]	0	-29.598	0
A_64_P057383				Uncharacterized protein [Source:UniProtKB/TrEMBL;Acc:F1M6S3] [ENSRNOT00000030164]	0	8.253	0
A_44_P468239	Sgtb	small glutamine-rich tetratricopeptide repeat (TPR)-containing, beta	294708	Rattus norvegicus small glutamine-rich tetratricopeptide repeat (TPR)-containing, beta (Sgtb), mRNA [NM_181629]	0	3.206	0
A_44_P524630	Qrfp	pyroglutamylated RFamide peptide	379044	Rattus norvegicus pyroglutamylated RFamide peptide (Qrfp), mRNA [NM_198200]	0	14.176	0
A_64_P077878	Map3k1	mitogen activated protein kinase kinase kinase 1	116667	Rattus norvegicus mitogen activated protein kinase kinase kinase 1 (Map3k1), mRNA [NM_053887]	0	4.066	0
A_64_P104553	Itpka	inositol-trisphosphate 3-kinase A	81677	Rattus norvegicus inositol-trisphosphate 3-kinase A (Itpka), mRNA [NM_031045]	0	3.052	0
A_44_P498016	Slc35b2	solute carrier family 35, member B2	501103	Rattus norvegicus solute carrier family 35, member B2 (Slc35b2), mRNA [NM_001037215]	0	-2.293	0
A_64_P161818	Extl1	exostoses (multiple)-like 1	313610	Rattus norvegicus exostoses (multiple)-like 1 (Extl1), mRNA [NM_001107985]	0	-5.28	0
A_42_P701161	Dstn	destrin	502674	Rattus norvegicus destrin (Dstn), mRNA [NM_001033666]	0	2.777	0
A_44_P288015	Mrps10	mitochondrial ribosomal protein S10	363187	Rattus norvegicus mitochondrial ribosomal protein S10 (Mrps10), nuclear gene encoding mitochondrial protein, mRNA [NM_001008859]	0	-2.502	0
A_42_P458137	Fbxo46	F-box protein 46	292686	Rattus norvegicus F-box protein 46 (Fbxo46), mRNA [NM_001025642]	0	2.166	0
A_42_P579376	Nbl1	neuroblastoma, suppression of tumorigenicity 1	50594	Rattus norvegicus neuroblastoma, suppression of tumorigenicity 1 (Nbl1), mRNA [NM_031609]	0	7.162	0
A_64_P053257	Sult1b1	sulfotransferase family, cytosolic, 1B, member 1	64305	Rattus norvegicus sulfotransferase family, cytosolic, 1B, member 1 (Sult1b1), mRNA [NM_022513]	0	3.396	0
A_44_P378362	Rsu1	Ras suppressor protein 1	680419	Rattus norvegicus Ras suppressor protein 1 (Rsu1), mRNA [NM_001109404]	0	2.107	0
A_64_P129652	RGD1562218	similar to RIKEN cDNA 0610039J04	292100	Rattus norvegicus similar to RIKEN cDNA 0610039J04 (RGD1562218), mRNA [NM_001034919]	0	-7.774	0
A_42_P638620	Lcn2	lipocalin 2	170496	Rattus norvegicus lipocalin 2 (Lcn2), mRNA [NM_130741]	0	-16.148	0
A_44_P529403	Tbc1d20	TBC1 domain family, member 20	362237	Rattus norvegicus TBC1 domain family, member 20 (Tbc1d20), mRNA [NM_001004281]	0	4.472	0
A_43_P17839	Prkra	protein kinase, interferon inducible double stranded RNA dependent activator	311130	Rattus norvegicus protein kinase, interferon inducible double stranded RNA dependent activator (Prkra), mRNA [NM_001024780]	0	3.187	0
A_64_P069339	Nfu1	NFU1 iron-sulfur cluster scaffold homolog (S, cerevisiae)	297416	Rattus norvegicus NFU1 iron-sulfur cluster scaffold homolog (S, cerevisiae) (Nfu1), nuclear gene encoding mitochondrial protein, mRNA [NM_001106606]	0	-3.957	0
A_64_P151448	Fancf	Fanconi anemia, complementation group F	499155	Uncharacterized protein [Source:UniProtKB/TrEMBL;Acc:F1M0R6] [ENSRNOT00000032922]	0	-4.925	0
A_44_P196779	Haus8	HAUS augmin-like complex, subunit 8	290626	Rattus norvegicus HAUS augmin-like complex, subunit 8 (Haus8), mRNA [NM_001024971]	0	-6.413	0
A_64_P059577	Zmat2	zinc finger, matrin type 2	679898	Rattus norvegicus zinc finger, matrin type 2 (Zmat2), mRNA [NM_001135582]	0	-4.126	0
A_64_P129293	RGD1306565	similar to apoptosis signal-regulating kinase 1	365057	Uncharacterized protein [Source:UniProtKB/TrEMBL;Acc:D3ZW27] [ENSRNOT00000051496]	0	18.268	0
A_44_P990532	Ddx17	DEAD (Asp-Glu-Ala-Asp) box polypeptide 17	315133	Rattus norvegicus DEAD (Asp-Glu-Ala-Asp) box polypeptide 17 (Ddx17), mRNA [NM_001015018]	0	2.095	0
A_44_P516306	Pygo2	pygopus 2	295251	Rattus norvegicus pygopus 2 (Pygo2), mRNA [NM_001106447]	0	-2.133	0
A_43_P12233	Sult1b1	sulfotransferase family, cytosolic, 1B, member 1	64305	Rattus norvegicus sulfotransferase family, cytosolic, 1B, member 1 (Sult1b1), mRNA [NM_022513]	0	3.313	0
A_64_P148673	Tfe3	transcription factor binding to IGHM enhancer 3	317376	Rattus norvegicus transcription factor binding to IGHM enhancer 3 (Tfe3), mRNA [NM_001271227]	0	-3.341	0
A_44_P197124	Mtss1	metastasis suppressor 1	362918	Rattus norvegicus metastasis suppressor 1 (Mtss1), mRNA [NM_001130563]	0	6.226	0
A_64_P101251	Bok	BCL2-related ovarian killer	29884	Rattus norvegicus BCL2-related ovarian killer (Bok), mRNA [NM_017312]	0	3.61	0
A_44_P345298	Cort	cortistatin	25305	Rattus norvegicus cortistatin (Cort), mRNA [NM_012835]	0	2.888	0
A_64_P161542	Riiad1	regulatory subunit of type II PKA R-subunit (RIIa) domain containing 1	100270669	Rattus norvegicus regulatory subunit of type II PKA R-subunit (RIIa) domain containing 1 (Riiad1), mRNA [NM_001144957]	0	3.695	0
A_64_P155458					0	-2.252	0
A_64_P099269	Tmem167b	transmembrane protein 167B	499690	Rattus norvegicus transmembrane protein 167B (Tmem167b), mRNA [NM_001135260]	0	2.392	0
A_44_P227510	Tmcc3	transmembrane and coiled-coil domain family 3	314751	Rattus norvegicus transmembrane and coiled-coil domain family 3 (Tmcc3), mRNA [NM_001108084]	0	10.292	0
A_64_P099240				Keratin, type I cytoskeletal 18 [Source:UniProtKB/Swiss-Prot;Acc:Q5BJY9] [ENSRNOT00000036962]	0	-3.09	0
A_64_P102084	LOC100363289	LRRGT00022-like	100363289	Rattus norvegicus LRRGT00022-like (LOC100363289), mRNA [NM_001177825]	0	1.968	0
A_42_P733209	Dgat2	diacylglycerol O-acyltransferase 2	252900	Rattus norvegicus diacylglycerol O-acyltransferase 2 (Dgat2), mRNA [NM_001012345]	0	-2.853	0
A_43_P22907	LOC682033	similar to Protein phosphatase 2A, 59 kDa regulatory subunit B (PP2A PR59) (PP2A B-PR59)	682033	Rattus norvegicus similar to Protein phosphatase 2A, 59 kDa regulatory subunit B (PP2A PR59) (PP2A B-PR59) (LOC682033), mRNA [NM_001139492]	0	2.839	0
A_42_P463478	Rrp7a	ribosomal RNA processing 7 homolog A (S, cerevisiae)	362967	Rattus norvegicus ribosomal RNA processing 7 homolog A (S, cerevisiae) (Rrp7a), mRNA [NM_001130568]	0	-2.339	0
A_44_P1032487	Tm9sf4	transmembrane 9 superfamily protein member 4	296279	Rattus norvegicus transmembrane 9 superfamily protein member 4 (Tm9sf4), mRNA [NM_001025649]	0	2.461	0
A_64_P149182				Uncharacterized protein [Source:UniProtKB/TrEMBL;Acc:F1LU97] [ENSRNOT00000017688]	0	8.643	0
A_64_P111714	Ostc	oligosaccharyltransferase complex subunit	362040	Rattus norvegicus oligosaccharyltransferase complex subunit (Ostc), mRNA [NM_001108566]	0	-1.782	0
A_64_P112406	Chac1	ChaC, cation transport regulator homolog 1 (E, coli)	362196	Rattus norvegicus ChaC, cation transport regulator homolog 1 (E, coli) (Chac1), mRNA [NM_001173437]	0	-4.956	0
A_64_P044137	Lrrc24	leucine rich repeat containing 24	362945	Rattus norvegicus leucine rich repeat containing 24 (Lrrc24), mRNA [NM_001135896]	0	-21.679	0
A_43_P18275	Agfg1	ArfGAP with FG repeats 1	363266	Rattus norvegicus ArfGAP with FG repeats 1 (Agfg1), mRNA [NM_001135596]	0	3.312	0
A_64_P113725	Slc1a3	solute carrier family 1 (glial high affinity glutamate transporter), member 3	29483	Rattus norvegicus solute carrier family 1 (glial high affinity glutamate transporter), member 3 (Slc1a3), mRNA [NM_019225]	0	-14.156	0
A_44_P501503	Slc25a24	solute carrier family 25 (mitochondrial carrier, phosphate carrier), member 24	310791	Rattus norvegicus solute carrier family 25 (mitochondrial carrier, phosphate carrier), member 24 (Slc25a24), nuclear gene encoding mitochondrial protein, mRNA [NM_001127544]	0	-2.94	0
A_42_P562984	Pik3ca	phosphatidylinositol-4,5-bisphosphate 3-kinase, catalytic subunit alpha	170911	Rattus norvegicus phosphoinositide-3-kinase, catalytic, alpha polypeptide (Pik3ca), mRNA [NM_133399]	0	-2.212	0
A_64_P109938	Gnb1l	guanine nucleotide binding protein (G protein), beta polypeptide 1-like	680266	Uncharacterized protein [Source:UniProtKB/TrEMBL;Acc:D3ZSP4] [ENSRNOT00000002596]	0	3.508	0
A_43_P14826	March6	membrane-associated ring finger (C3HC4) 6, E3 ubiquitin protein ligase	294862	PREDICTED: Rattus norvegicus membrane-associated ring finger (C3HC4) 6 (March6), mRNA [XM_215517]	0	-4.083	0
A_64_P059491	Plcd4	phospholipase C, delta 4	140693	Rattus norvegicus phospholipase C, delta 4 (Plcd4), mRNA [NM_080688]	0	-20.273	0
A_64_P315172	Nat2	N-acetyltransferase 2	116632	Rattus norvegicus N-acetyltransferase 2 (Nat2), mRNA [NM_053854]	0	-5.662	0
A_44_P1002280	RGD1302996	hypothetical protein MGC:15854	294231	Rattus norvegicus hypothetical protein MGC:15854 (RGD1302996), mRNA [NM_213610]	0	3.83	0
A_42_P522638	Pqlc3	PQ loop repeat containing 3	298906	Rattus norvegicus PQ loop repeat containing 3 (Pqlc3), mRNA [NM_001034952]	0	3.285	0
A_64_P127516	Vps25	vacuolar protein sorting 25 homolog (S, cerevisiae)	681059	Rattus norvegicus vacuolar protein sorting 25 homolog (S, cerevisiae) (Vps25), mRNA [NM_001173451]	0	-3.764	0
A_42_P653257	Ptpn7	protein tyrosine phosphatase, non-receptor type 7	246781	Rattus norvegicus protein tyrosine phosphatase, non-receptor type 7 (Ptpn7), mRNA [NM_145683]	0	-6.336	0
A_64_P150673	Stradb	STE20-related kinase adaptor beta	501146	Rattus norvegicus STE20-related kinase adaptor beta (Stradb), mRNA [NM_001109307]	0	7.673	0
A_44_P303858	Fam160b1	family with sequence similarity 160, member B1	361774	LOC361774 (Predicted)Uncharacterized protein [Source:UniProtKB/TrEMBL;Acc:D4A3I5] [ENSRNOT00000023247]	0	2.502	0
A_44_P459702	L2hgdh	L-2-hydroxyglutarate dehydrogenase	314196	Rattus norvegicus L-2-hydroxyglutarate dehydrogenase (L2hgdh), nuclear gene encoding mitochondrial protein, mRNA [NM_001108028]	0	3.535	0
A_42_P460340	Mal2	mal, T-cell differentiation protein 2	362911	Rattus norvegicus mal, T-cell differentiation protein 2 (Mal2), mRNA [NM_198786]	0	-2.354	0
A_64_P019325	Orai3	ORAI calcium release-activated calcium modulator 3	309000	Rattus norvegicus ORAI calcium release-activated calcium modulator 3 (Orai3), mRNA [NM_001014024]	0	-7.76	0
A_44_P381917	Sphk1	sphingosine kinase 1	170897	Rattus norvegicus sphingosine kinase 1 (Sphk1), transcript variant 6, mRNA [NM_133386]	0	-7.657	0
A_42_P597322	LOC100125367	hypothetical protein LOC100125367	100125367	Rattus norvegicus hypothetical protein LOC100125367 (LOC100125367), mRNA [NM_001103357]	0	-3.424	0
A_44_P838992	LOC690130	similar to ras homolog gene family, member f	690130	PREDICTED: Rattus norvegicus rho-related GTP-binding protein RhoF-like (LOC690130), mRNA [XM_001073389]	0	13.693	0
A_42_P585079	Ube2e3	ubiquitin-conjugating enzyme E2E 3	295686	Rattus norvegicus ubiquitin-conjugating enzyme E2E 3 (Ube2e3), mRNA [NM_001047857]	0	-1.746	0
A_64_P096909	Ccdc15	coiled-coil domain containing 15	367056	PREDICTED: Rattus norvegicus coiled-coil domain containing 15 (Ccdc15), mRNA [XM_001061074]	0	3.829	0
A_64_P165973	Rnf167	ring finger protein 167	360554	Rattus norvegicus ring finger protein 167 (Rnf167), mRNA [NM_001008361]	0	1.705	0
A_44_P310792	Cog8	component of oligomeric golgi complex 8	291990	Rattus norvegicus component of oligomeric golgi complex 8 (Cog8), mRNA [NM_001106182]	0	-2.646	0
A_64_P117091	Nipsnap1	nipsnap homolog 1 (C, elegans)	360971	Rattus norvegicus nipsnap homolog 1 (C, elegans) (Nipsnap1), mRNA [NM_001100730]	0	2.198	0
A_44_P297619	Cndp2	CNDP dipeptidase 2 (metallopeptidase M20 family)	291394	Rattus norvegicus CNDP dipeptidase 2 (metallopeptidase M20 family) (Cndp2), mRNA [NM_001010920]	0	-2.233	0
A_64_P133632	RGD1306058	similar to RIKEN cDNA 1110007C09	361224	Rattus norvegicus similar to RIKEN cDNA 1110007C09 (RGD1306058), mRNA [NM_001134572]	0	2.349	0
A_44_P410348	Nlrc4	NLR family, CARD domain containing 4	298784	PREDICTED: Rattus norvegicus NLR family, CARD domain containing 4 (Nlrc4), mRNA [XM_003750109]	0	-4.871	0
A_42_P748891	Ccdc47	coiled-coil domain containing 47	303606	Rattus norvegicus coiled-coil domain containing 47 (Ccdc47), mRNA [NM_001013974]	0	-4.062	0
A_64_P162306	Ftsj2	FtsJ RNA methyltransferase homolog 2 (E, coli)	304323	Rattus norvegicus FtsJ RNA methyltransferase homolog 2 (E, coli) (Ftsj2), mRNA [NM_001107125]	0	-2.862	0
A_44_P276698	Rrnad1	ribosomal RNA adenine dimethylase domain containing 1	361976	Rattus norvegicus ribosomal RNA adenine dimethylase domain containing 1 (Rrnad1), mRNA [NM_001014173]	0	-1.835	0
A_64_P163718	Slc25a30	solute carrier family 25, member 30	361074	Rattus norvegicus solute carrier family 25, member 30 (Slc25a30), nuclear gene encoding mitochondrial protein, mRNA [NM_001013187]	0	2.796	0
A_44_P990769	Slc35a2	solute carrier family 35 (UDP-galactose transporter), member A2	100158233	Rattus norvegicus solute carrier family 35 (UDP-galactose transporter), member A2 (Slc35a2), mRNA [NM_001127642]	0	-5.356	0
A_44_P292711	Slc5a11	solute carrier family 5 (sodium/glucose cotransporter), member 11	252854	Rattus norvegicus solute carrier family 5 (sodium/glucose cotransporter), member 11 (Slc5a11), mRNA [NM_001100482]	0	-22.526	0
A_64_P151764	Fam35a	family with sequence similarity 35, member A	364514	Rattus norvegicus family with sequence similarity 35, member A (Fam35a), mRNA [NM_001025028]	0	3.206	0
A_44_P327992	LOC100360244	LRRGT00053-like	100360244	Rattus norvegicus LRRGT00053-like (LOC100360244), mRNA [NM_001177863]	0	-5.487	0
A_43_P19910	Cinp	cyclin-dependent kinase 2-interacting protein	299334	Rattus norvegicus cyclin-dependent kinase 2-interacting protein (Cinp), mRNA [NM_001106758]	0	-4.664	0
A_44_P357338	Ptp4a1	protein tyrosine phosphatase type IVA, member 1	29463	Rattus norvegicus protein tyrosine phosphatase type IVA, member 1 (Ptp4a1), mRNA [NM_031579]	0	3.711	0
A_64_P155751					0	2.15	0
A_44_P468653					0	-1.971	0
A_44_P624151	Invs	inversin	313228	Rattus norvegicus inversin (Invs), mRNA [NM_001107932]	0	-14.434	0
A_64_P012714	Alg2	asparagine-linked glycosylation 2, alpha-1,3-mannosyltransferase homolog (S, cerevisiae)	313231	Rattus norvegicus asparagine-linked glycosylation 2, alpha-1,3-mannosyltransferase homolog (S, cerevisiae) (Alg2), mRNA [NM_001100710]	0	-3.17	0
A_64_P121543	Slain2	SLAIN motif family, member 2	305310	Rattus norvegicus SLAIN motif family, member 2 (Slain2), mRNA [NM_001107214]	0	-2.668	0
A_44_P116346	Soat2	sterol O-acyltransferase 2	266770	Rattus norvegicus sterol O-acyltransferase 2 (Soat2), mRNA [NM_153728]	0	-3.756	0
A_64_P163160	Lyrm7	LYR motif containing 7	686506	Rattus norvegicus LYR motif containing 7 (Lyrm7), mRNA [NM_001134729]	0	-14.668	0
A_42_P689755	Pak2	p21 protein (Cdc42/Rac)-activated kinase 2	29432	Rattus norvegicus p21 protein (Cdc42/Rac)-activated kinase 2 (Pak2), mRNA [NM_053306]	0	2.731	0
A_42_P460021	Adcy10	adenylate cyclase 10 (soluble)	59320	Rattus norvegicus adenylate cyclase 10 (soluble) (Adcy10), mRNA [NM_021684]	0	-7.608	0
A_64_P034684	Rpain	RPA interacting protein	287463	Rattus norvegicus RPA interacting protein (Rpain), mRNA [NM_001033060]	0	-2.41	0
A_64_P054856	Wdr25l	WD repeat domain 25-like	314443	Rattus norvegicus WD repeat domain 25-like (Wdr25l), mRNA [NM_001135894]	0	-2.515	0
A_44_P315661	Hmgcr	3-hydroxy-3-methylglutaryl-CoA reductase	25675	Rattus norvegicus 3-hydroxy-3-methylglutaryl-CoA reductase (Hmgcr), mRNA [NM_013134]	0	-1.7	0
A_43_P17443	Rin2	Ras and Rab interactor 2	311494	Rattus norvegicus Ras and Rab interactor 2 (Rin2), mRNA [NM_001107786]	0	9.232	0
A_44_P257719				Uncharacterized protein [Source:UniProtKB/TrEMBL;Acc:D3ZQW1] [ENSRNOT00000015065]	0	5.226	0
A_64_P107166					0	1.975	0
A_64_P124716	Sar1a	SAR1 homolog A (S, cerevisiae)	361842	Rattus norvegicus SAR1 homolog A (S, cerevisiae) (Sar1a), mRNA [NM_001007739]	0	-5.882	0
A_44_P539724	Clpb	ClpB caseinolytic peptidase B homolog (E, coli)	65041	Rattus norvegicus ClpB caseinolytic peptidase B homolog (E, coli) (Clpb), mRNA [NM_022947]	0	1.973	0
A_64_P114560	LOC500974	similar to CDNA sequence BC024479	500974	PREDICTED: Rattus norvegicus similar to CDNA sequence BC024479 (LOC500974), misc_RNA [XR_005433]	0	5.068	0
A_64_P040960	Tmem129	transmembrane protein 129	305458	Rattus norvegicus transmembrane protein 129 (Tmem129), mRNA [NM_001126274]	0	-8.493	0
A_44_P748601				AGENCOURT_26621746 NIH_MGC_253 Rattus norvegicus cDNA clone IMAGE:7302777 5', mRNA sequence [CO382462]	0	1.808	0
A_44_P461640	Klf3	Kruppel-like factor 3 (basic)	114845	Rattus norvegicus Kruppel-like factor 3 (basic) (Klf3), mRNA [NM_001105742]	0	7.851	0
A_44_P318444	Bco2	beta-carotene oxygenase 2	315644	Rattus norvegicus beta-carotene oxygenase 2 (Bco2), mRNA [NM_001127712]	0	12.442	0
A_64_P081292	Ppp1r11	protein phosphatase 1, regulatory (inhibitor) subunit 11	294207	Rattus norvegicus protein phosphatase 1, regulatory (inhibitor) subunit 11 (Ppp1r11), mRNA [NM_212542]	0	-5.064	0
A_64_P076410	Zfp707	zinc finger protein 707	362936	Rattus norvegicus zinc finger protein 707 (Zfp707), mRNA [NM_001135903]	0	-8.385	0
A_64_P017493					0	-2.008	0
A_44_P148383				Q6P2C4_HUMAN (Q6P2C4) ZRANB3 protein, partial (7%) [TC594912]	0	-3.299	0
A_64_P062771	Wash2	WAS protein family homolog 2	367328	Rattus norvegicus WAS protein family homolog 2 (Wash2), mRNA [NM_001127390]	0	1.685	0
A_44_P424541	Tbk1	TANK-binding kinase 1	299827	Rattus norvegicus TANK-binding kinase 1 (Tbk1), mRNA [NM_001106786]	0	2.626	0
A_42_P618538	Lta4h	leukotriene A4 hydrolase	299732	Rattus norvegicus leukotriene A4 hydrolase (Lta4h), mRNA [NM_001030031]	0	2.521	0
A_44_P329688	Ammecr1l	AMME chromosomal region gene 1-like	307526	Rattus norvegicus AMME chromosomal region gene 1-like (Ammecr1l), mRNA [NM_001107399]	0	-5.94	0
A_44_P291071	Rora	RAR-related orphan receptor A	300807	Rattus norvegicus RAR-related orphan receptor A (Rora), mRNA [NM_001106834]	0	6.31	0
A_64_P144401	Sacs	spastic ataxia of Charlevoix-Saguenay (sacsin)	305940	PREDICTED: Rattus norvegicus spastic ataxia of Charlevoix-Saguenay (sacsin), transcript variant 1 (Sacs), mRNA [XM_003751493]	0	-6.968	0
A_44_P307964	Polr3k	polymerase (RNA) III (DNA directed) polypeptide K	366277	Rattus norvegicus polymerase (RNA) III (DNA directed) polypeptide K (Polr3k), mRNA [NM_001014259]	0	-1.854	0
A_42_P472375	Pdk2	pyruvate dehydrogenase kinase, isozyme 2	81530	Rattus norvegicus pyruvate dehydrogenase kinase, isozyme 2 (Pdk2), nuclear gene encoding mitochondrial protein, mRNA [NM_030872]	0	2.121	0
A_44_P260055	Gyg1	glycogenin 1	81675	Rattus norvegicus glycogenin 1 (Gyg1), mRNA [NM_031043]	0	3.63	0
A_44_P159569	Wdr45l	Wdr45 like	360682	Rattus norvegicus Wdr45 like (Wdr45l), mRNA [NM_001039587]	0	-1.807	0
A_42_P726293	Coq9	coenzyme Q9 homolog (S, cerevisiae)	498909	Rattus norvegicus coenzyme Q9 homolog (S, cerevisiae) (Coq9), nuclear gene encoding mitochondrial protein, mRNA [NM_001035257]	0	-2.646	0
A_64_P089201	Tcp11	t-complex protein 11	309641	Rattus norvegicus t-complex protein 11 (Tcp11), mRNA [NM_001007695]	0	5.239	0
A_42_P828102	Ddah2	dimethylarginine dimethylaminohydrolase 2	294239	Rattus norvegicus dimethylarginine dimethylaminohydrolase 2 (Ddah2), transcript variant 1, mRNA [NM_212532]	0	-7.83	0
A_64_P117126	Slc25a19	solute carrier family 25 (mitochondrial thiamine pyrophosphate carrier), member 19	303676	Rattus norvegicus solute carrier family 25 (mitochondrial thiamine pyrophosphate carrier), member 19 (Slc25a19), nuclear gene encoding mitochondrial protein, mRNA [NM_001007674]	0	2.099	0
A_64_P043224				Q5DTV9_MOUSE (Q5DTV9) MKIAA1671 protein (Fragment), partial (75%) [TC598280]	0	4.613	0
A_64_P053144	RGD1560220	similar to homolog of yeast TIM14 isoform c	502525	Rattus norvegicus similar to homolog of yeast TIM14 isoform c (RGD1560220), mRNA [NM_001134640]	0	2.392	0
A_44_P416751	Rpa1	replication protein A1	287524	Rattus norvegicus replication protein A1 (Rpa1), mRNA [NM_001047843]	0	4.838	0
A_64_P015240	Trmt5	tRNA methyltransferase 5 homolog (S, cerevisiae)	362754	Rattus norvegicus tRNA methyltransferase 5 homolog (S, cerevisiae) (Trmt5), mRNA [NM_001108713]	0	-2.787	0
A_64_P324214	Phf12	PHD finger protein 12	303274	Rattus norvegicus PHD finger protein 12 (Phf12), mRNA [NM_001013117]	0	4.867	0
A_64_P071515	Fkbp9	FK506 binding protein 9	297123	Rattus norvegicus FK506 binding protein 9 (Fkbp9), mRNA [NM_001007646]	0	-4.649	0
A_64_P048765	Cbs	cystathionine beta synthase	24250	Rattus norvegicus cystathionine beta synthase (Cbs), mRNA [NM_012522]	0	-4.01	0
A_64_P091128	LOC689065	hypothetical protein LOC689065	689065	Rattus norvegicus hypothetical protein LOC689065 (LOC689065), mRNA [NM_001109521]	0	-7.639	0
A_64_P067075	Fam208a	family with sequence similarity 208, member A	680155	Uncharacterized protein [Source:UniProtKB/TrEMBL;Acc:D3ZXU7] [ENSRNOT00000020271]	0	-3.21	0
A_44_P103215	Sec23a	Sec23 homolog A (S, cerevisiae)	58817	Rattus norvegicus Sec23 homolog A (S, cerevisiae) (Sec23a), mRNA [NM_001105732]	0	2.55	0
A_44_P1022699	Osgep	O-sialoglycoprotein endopeptidase	290028	Rattus norvegicus O-sialoglycoprotein endopeptidase (Osgep), mRNA [NM_001100510]	0	2.137	0
A_42_P701756	Ap3b1	adaptor-related protein complex 3, beta 1 subunit	309969	Rattus norvegicus adaptor-related protein complex 3, beta 1 subunit (Ap3b1), mRNA [NM_001107646]	0	2.17	0
A_64_P078020	Uts2	urotensin 2	29180	Rattus norvegicus urotensin 2 (Uts2), mRNA [NM_019160]	0	-3.306	0
A_44_P473234	Zfp688	zinc finger protein 688	293511	Uncharacterized proteinZinc finger protein 688 (Predicted), isoform CRA_b [Source:UniProtKB/TrEMBL;Acc:D3ZAB7] [ENSRNOT00000024858]	0	-4.323	0
A_64_P045641					0	1.956	0
A_44_P121390	Phf10	PHD finger protein 10	292404	Rattus norvegicus PHD finger protein 10 (Phf10), mRNA [NM_001024747]	0	-5.922	0
A_42_P576446	Slc7a11	solute carrier family 7 (anionic amino acid transporter light chain, xc- system), member 11	310392	Rattus norvegicus solute carrier family 7 (anionic amino acid transporter light chain, xc- system), member 11 (Slc7a11), mRNA [NM_001107673]	0	-32.276	0
A_64_P102023	Pgp	phosphoglycolate phosphatase	287115	Rattus norvegicus phosphoglycolate phosphatase (Pgp), mRNA [NM_001169152]	0	-2.453	0
A_64_P157285					0	-3.987	0
A_64_P014812	LOC691170	similar to zinc finger protein 84 (HPF2)	691170	PREDICTED: Rattus norvegicus zinc finger protein 420-like (LOC691170), mRNA [XM_001077082]	0	-2.059	0
A_44_P254767	Gss	glutathione synthetase	25458	Rattus norvegicus glutathione synthetase (Gss), mRNA [NM_012962]	0	-3.152	0
A_44_P397836	Npc1l1	NPC1-like 1	432367	Rattus norvegicus NPC1-like 1 (Npc1l1), mRNA [NM_001002025]	0	-168.187	0
A_64_P113591	Fam25a	family with sequence similarity 25, member A	684972	Rattus norvegicus family with sequence similarity 25, member A (Fam25a), mRNA [NM_001134849]	0	54.116	0
A_44_P562251	Ncapg2	non-SMC condensin II complex, subunit G2	362798	PREDICTED: Rattus norvegicus non-SMC condensin II complex, subunit G2 (Ncapg2), mRNA [XM_343124]	0	1.804	0
A_43_P13102	Ada	adenosine deaminase	24165	Rattus norvegicus adenosine deaminase (Ada), mRNA [NM_130399]	0	2.106	0
A_64_P085902					0	2.661	0
A_43_P17564	Cryzl1	crystallin, zeta (quinone reductase)-like 1	288256	Rattus norvegicus crystallin, zeta (quinone reductase)-like 1 (Cryzl1), mRNA [NM_001013044]	0	-2.051	0
A_64_P100530	Arhgap12	Rho GTPase activating protein 12	307016	Rattus norvegicus Rho GTPase activating protein 12 (Arhgap12), mRNA [NM_001107357]	0	2.197	0
A_64_P082164					0	-3.608	0
A_43_P18080	Kank2	KN motif and ankyrin repeat domains 2	100361376	Rattus norvegicus KN motif and ankyrin repeat domains 2 (Kank2), mRNA [NM_001270413]	0	1.778	0
A_64_P004322	Ppp1r12a	protein phosphatase 1, regulatory subunit 12A	116670	Rattus norvegicus protein phosphatase 1, regulatory subunit 12A (Ppp1r12a), mRNA [NM_053890]	0	4.895	0
A_64_P001225	Mthfr	methylenetetrahydrofolate reductase (NAD(P)H)	362657	Methylenetetrahydrofolate reductase [Source:UniProtKB/TrEMBL;Acc:D4A7E8] [ENSRNOT00000011384]	0	-2.003	0
A_64_P058192					0	4.42	0
A_43_P20902	Donson	downstream neighbor of SON	288257	Rattus norvegicus downstream neighbor of SON (Donson), mRNA [NM_001008287]	0	-1.845	0
A_64_P160974				Uncharacterized protein [Source:UniProtKB/TrEMBL;Acc:D3ZTT3] [ENSRNOT00000061252]	0	-12.646	0
A_44_P445031	Fbxo32	F-box protein 32	171043	Rattus norvegicus F-box protein 32 (Fbxo32), mRNA [NM_133521]	0	8.213	0
A_44_P974681					0	-2.678	0
A_64_P134397	Bola1	bolA homolog 1 (E, coli)	365875	Rattus norvegicus bolA homolog 1 (E, coli) (Bola1), mRNA [NM_001071776]	0	-2.337	0
A_43_P12090	Pold1	polymerase (DNA directed), delta 1, catalytic subunit	59294	Rattus norvegicus polymerase (DNA directed), delta 1, catalytic subunit (Pold1), mRNA [NM_021662]	0	3.025	0
A_42_P667802	Cmtm6	CKLF-like MARVEL transmembrane domain containing 6	316035	CKLF-like MARVEL transmembrane domain-containing protein 6 [Source:RefSeq peptide;Acc:NP_001007803] [ENSRNOT00000014585]	0	-2.059	0
A_64_P104009	Rrm2	ribonucleotide reductase M2	362720	Rattus norvegicus ribonucleotide reductase M2 (Rrm2), mRNA [NM_001025740]	0	-4.233	0
A_64_P068344	Trmt44	tRNA methyltransferase 44 homolog (S, cerevisiae)	305443	Rattus norvegicus tRNA methyltransferase 44 homolog (S, cerevisiae) (Trmt44), mRNA [NM_001130061]	0	-2.328	0
A_64_P092995	Nanos1	nanos homolog 1 (Drosophila)	365494	PREDICTED: Rattus norvegicus nanos homolog 1 (Drosophila) (Nanos1), mRNA [XM_003749153]	0	-7.226	0
A_44_P652919	Ccdc115	coiled-coil domain containing 115	363213	coiled-coil domain-containing protein 115 [Source:RefSeq peptide;Acc:NP_001102263] [ENSRNOT00000017722]	0	-1.75	0
A_42_P814107	Pold3	polymerase (DNA-directed), delta 3, accessory subunit	293144	Rattus norvegicus polymerase (DNA-directed), delta 3, accessory subunit (Pold3), mRNA [NM_001024750]	0	2.691	0
A_64_P118753	Ccnl1	cyclin L1	114121	Rattus norvegicus cyclin L1 (Ccnl1), mRNA [NM_053662]	0	3.516	0
A_64_P023750	Lrig1	leucine-rich repeats and immunoglobulin-like domains 1	312574	Uncharacterized protein [Source:UniProtKB/TrEMBL;Acc:D3ZD84] [ENSRNOT00000017384]	0	1.762	0
A_64_P152369					0	-3.768	0
A_44_P487562	Net1	neuroepithelial cell transforming 1	307098	Rattus norvegicus neuroepithelial cell transforming 1 (Net1), mRNA [NM_001039023]	0	7.787	0
A_44_P197896	Kifap3	kinesin-associated protein 3	289168	Rattus norvegicus kinesin-associated protein 3 (Kifap3), mRNA [NM_001105964]	0	2.852	0
A_64_P128887	Pi4k2a	phosphatidylinositol 4-kinase type 2 alpha	114554	Rattus norvegicus phosphatidylinositol 4-kinase type 2 alpha (Pi4k2a), mRNA [NM_053735]	0	2.088	0
A_44_P261677	Zfp276	zinc finger protein (C2H2 type) 276	307924	Uncharacterized protein [Source:UniProtKB/TrEMBL;Acc:D4A710] [ENSRNOT00000022324]	0	-2.372	0
A_44_P229677	LOC363337	similar to RIKEN cDNA 1700081O22	363337	Rattus norvegicus similar to RIKEN cDNA 1700081O22 (LOC363337), mRNA [NM_001014221]	0	-4.736	0
A_64_P006478	Slc25a34	solute carrier family 25, member 34	298606	Rattus norvegicus solute carrier family 25, member 34 (Slc25a34), mRNA [NM_001013936]	0	-3.108	0
A_64_P019215	Mknk2	MAP kinase-interacting serine/threonine kinase 2	299618	Rattus norvegicus MAP kinase-interacting serine/threonine kinase 2 (Mknk2), mRNA [NM_001011985]	0	1.761	0
A_64_P107627					0	4.105	0
A_64_P127223	Mocs3	molybdenum cofactor synthesis 3	311655	Rattus norvegicus molybdenum cofactor synthesis 3 (Mocs3), mRNA [NM_001107804]	0	-5.186	0
A_44_P414757	Sec3l1	SEC3-like 1 (S, cerevisiae)	305287	Rattus norvegicus SEC3-like 1 (S, cerevisiae) (Sec3l1), mRNA [NM_001024770]	0	6.245	0
A_44_P255350	Slc25a19	solute carrier family 25 (mitochondrial thiamine pyrophosphate carrier), member 19	303676	Rattus norvegicus solute carrier family 25 (mitochondrial thiamine pyrophosphate carrier), member 19 (Slc25a19), nuclear gene encoding mitochondrial protein, mRNA [NM_001007674]	0	1.85	0
A_44_P1048663	Ccnl1	cyclin L1	114121	Rattus norvegicus cyclin L1 (Ccnl1), mRNA [NM_053662]	0	3.138	0
A_44_P807990	Polr3f	polymerase (RNA) III (DNA directed) polypeptide F	311487	Rattus norvegicus polymerase (RNA) III (DNA directed) polypeptide F (Polr3f), mRNA [NM_001107784]	0	-3.141	0
A_44_P457442	Exosc4	exosome component 4	300045	Rattus norvegicus exosome component 4 (Exosc4), mRNA [NM_001134860]	0	-2.869	0
A_44_P102661	Spata7	spermatogenesis associated 7	192225	Rattus norvegicus spermatogenesis associated 7 (Spata7), mRNA [NM_138862]	0	2.87	0
A_64_P101618	Slc25a28	solute carrier family 25 (mitochondrial iron transporter), member 28	688811	Rattus norvegicus solute carrier family 25 (mitochondrial iron transporter), member 28 (Slc25a28), nuclear gene encoding mitochondrial protein, mRNA [NM_001109515]	0	3.089	0
A_43_P21118	Klhl24	kelch-like 24 (Drosophila)	303803	Rattus norvegicus kelch-like 24 (Drosophila) (Klhl24), mRNA [NM_181473]	0	4.131	0
A_44_P768945	Dtnbp1	distrobrevin binding protein 1	641528	Rattus norvegicus distrobrevin binding protein 1 (Dtnbp1), mRNA [NM_001037664]	0	1.629	0
A_42_P830301	Mdfic	MyoD family inhibitor domain containing	362325	Rattus norvegicus MyoD family inhibitor domain containing (Mdfic), mRNA [NM_001105668]	0	-1.986	0
A_44_P471691	Vcl	vinculin	305679	Rattus norvegicus vinculin (Vcl), mRNA [NM_001107248]	0	2.327	0
A_64_P023975				Q69ZH0_MOUSE (Q69ZH0) MKIAA1538 protein (Fragment), partial (3%) [TC617558]	0	-4.836	0
A_44_P414879	Ndor1	NADPH dependent diflavin oxidoreductase 1	311799	Rattus norvegicus NADPH dependent diflavin oxidoreductase 1 (Ndor1), mRNA [NM_001107818]	0	-3.822	0
A_64_P122037					0	-3.376	0
A_43_P14751	Aqp9	aquaporin 9	65054	Rattus norvegicus aquaporin 9 (Aqp9), mRNA [NM_022960]	0	-3.425	0
A_64_P041166	Slc7a11	solute carrier family 7 (anionic amino acid transporter light chain, xc- system), member 11	310392	Rattus norvegicus solute carrier family 7 (anionic amino acid transporter light chain, xc- system), member 11 (Slc7a11), mRNA [NM_001107673]	0	-58.571	0
A_64_P049510	Mapre1	microtubule-associated protein, RP/EB family, member 1	114764	Rattus norvegicus microtubule-associated protein, RP/EB family, member 1 (Mapre1), mRNA [NM_138509]	0	-1.795	0
A_64_P163184	Adck2	aarF domain containing kinase 2	312258	Rattus norvegicus aarF domain containing kinase 2 (Adck2), mRNA [NM_001107855]	0	-5.363	0
A_64_P059964	Tlcd1	TLC domain containing 1	287472	Rattus norvegicus TLC domain containing 1 (Tlcd1), mRNA [NM_001013858]	0	-3.881	0
A_44_P189065	Ssr2	signal sequence receptor, beta	295235	Rattus norvegicus signal sequence receptor, beta (Ssr2), mRNA [NM_001106442]	0	-1.604	0
A_44_P1040503	Pctp	phosphatidylcholine transfer protein	29510	Phosphatidylcholine transfer protein [Source:UniProtKB/Swiss-Prot;Acc:P53809] [ENSRNOT00000003295]	0	-3.371	0
A_64_P058559	Wdr7	WD repeat domain 7	66031	Rattus norvegicus WD repeat domain 7 (Wdr7), mRNA [NM_023975]	0	3.574	0
A_44_P342451	Rpp38	ribonuclease P/MRP 38 subunit (human)	291317	Rattus norvegicus ribonuclease P/MRP 38 subunit (human) (Rpp38), mRNA [NM_001033063]	0	-2.868	0
A_64_P094816					0	2.313	0
A_64_P072659	Poc1a	POC1 centriolar protein homolog A (Chlamydomonas)	501048	Rattus norvegicus POC1 centriolar protein homolog A (Chlamydomonas) (Poc1a), mRNA [NM_001109296]	0	2.258	0
A_44_P959077	Rad51c	Rad51 homolog c (S, cerevisiae)	497976	Rattus norvegicus Rad51 homolog c (S, cerevisiae) (Rad51c), mRNA [NM_001129777]	0	-5.045	0
A_64_P071973	Fcgr2b	Fc fragment of IgG, low affinity IIb, receptor (CD32)	289211	Rattus norvegicus Fc fragment of IgG, low affinity IIb, receptor (CD32) (Fcgr2b), mRNA [NM_175756]	0	2.622	0
A_64_P164227					0	5.605	0
A_64_P162780	Ppil1	peptidylprolyl isomerase (cyclophilin)-like 1	309651	Rattus norvegicus peptidylprolyl isomerase (cyclophilin)-like 1 (Ppil1), mRNA [NM_001034188]	0	-2.249	0
A_64_P151126	Cep152	centrosomal protein 152	311391	PREDICTED: Rattus norvegicus centrosomal protein 152 (Cep152), mRNA [XM_002726171]	0	-2.329	0
A_64_P156378					0	1.714	0
A_64_P015320	Mfsd9	major facilitator superfamily domain containing 9	316356	Rattus norvegicus major facilitator superfamily domain containing 9 (Mfsd9), mRNA [NM_001108215]	0	2.832	0
A_42_P550702	Znhit2	zinc finger, HIT-type containing 2	309177	Rattus norvegicus zinc finger, HIT-type containing 2 (Znhit2), mRNA [NM_001107574]	0	-3.577	0
A_64_P054561	LOC498662	similar to RIKEN cDNA 2610019F03	498662	Rattus norvegicus similar to RIKEN cDNA 2610019F03 (LOC498662), mRNA [NM_001100791]	0	-20.377	0
A_64_P105377				Uncharacterized protein [Source:UniProtKB/TrEMBL;Acc:D3ZMM2] [ENSRNOT00000027121]	0	2.585	0
A_42_P780097	Lrrc59	leucine rich repeat containing 59	287633	Rattus norvegicus leucine rich repeat containing 59 (Lrrc59), mRNA [NM_001008280]	0	-2.2	0
A_64_P125225					0	3.063	0
A_44_P382525	Trmt12	tRNA methyltransferase 12 homolog (S, cerevisiae)	314999	Rattus norvegicus tRNA methyltransferase 12 homolog (S, cerevisiae) (Trmt12), mRNA [NM_001122976]	0	-3.96	0
A_44_P548590	Ribc1	RIB43A domain with coiled-coils 1	317431	Rattus norvegicus RIB43A domain with coiled-coils 1 (Ribc1), mRNA [NM_001007715]	0	-7.24	0
A_43_P13288	Cdhr5	cadherin-related family member 5	171554	Rattus norvegicus cadherin-related family member 5 (Cdhr5), mRNA [NM_138525]	0	-6.22	0
A_64_P129314	Tgfbr2	transforming growth factor, beta receptor II	81810	Rattus norvegicus transforming growth factor, beta receptor II (Tgfbr2), mRNA [NM_031132]	0	5.843	0
A_64_P121876	Pptc7	PTC7 protein phosphatase homolog (S, cerevisiae)	304488	Rattus norvegicus PTC7 protein phosphatase homolog (S, cerevisiae) (Pptc7), mRNA [NM_001107141]	0	4.95	0
A_44_P1049532	RGD1311863	similar to RIKEN cDNA 2410127L17	293871	Rattus norvegicus similar to RIKEN cDNA 2410127L17 (RGD1311863), mRNA [NM_001024974]	0	1.804	0
A_64_P009072					0	4.176	0
A_44_P119435	Creb3	cAMP responsive element binding protein 3	298400	Rattus norvegicus cAMP responsive element binding protein 3 (Creb3), mRNA [NM_001013092]	0	-3.25	0
A_43_P10824	Cib2	calcium and integrin binding family member 2	300719	Rattus norvegicus calcium and integrin binding family member 2 (Cib2), mRNA [NM_001015010]	0	4.264	0
A_64_P135813	Mkrn1	makorin ring finger protein 1	296988	Rattus norvegicus makorin ring finger protein 1 (Mkrn1), mRNA [NM_001004233]	0	2.667	0
A_44_P537006	Agphd1	aminoglycoside phosphotransferase domain containing 1	300723	Rattus norvegicus aminoglycoside phosphotransferase domain containing 1 (Agphd1), mRNA [NM_001106823]	0	10.877	0
A_42_P465144	Dennd2d	DENN/MADD domain containing 2D	310772	Rattus norvegicus DENN/MADD domain containing 2D (Dennd2d), mRNA [NM_001107714]	0	-2.011	0
A_64_P069400	Irf9	interferon regulatory factor 9	305896	Rattus norvegicus interferon regulatory factor 9 (Irf9), mRNA [NM_001012041]	0	3.141	0
A_44_P496572	Kmo	kynurenine 3-monooxygenase (kynurenine 3-hydroxylase)	59113	Rattus norvegicus kynurenine 3-monooxygenase (kynurenine 3-hydroxylase) (Kmo), mRNA [NM_021593]	0	6.002	0
A_64_P127904	Magohb	mago-nashi homolog B (Drosophila)	690303	Rattus norvegicus mago-nashi homolog B (Drosophila) (Magohb), mRNA [NM_001191105]	0	-2.112	0
A_64_P012005	Stk10	serine/threonine kinase 10	29398	Rattus norvegicus serine/threonine kinase 10 (Stk10), mRNA [NM_019206]	0	10.861	0
A_64_P110123	Ebna1bp2	EBNA1 binding protein 2	114021	Rattus norvegicus EBNA1 binding protein 2 (Ebna1bp2), mRNA [NM_001008721]	0	-2.02	0
A_64_P096624	Oma1	zinc metallopeptidase homolog (S, cerevisiae)	298282	Rattus norvegicus zinc metallopeptidase homolog (S, cerevisiae) (Oma1), mRNA [NM_001106669]	0	-5.984	0
A_64_P165726	Purb	purine rich element binding protein B	498407	Rattus norvegicus purine rich element binding protein B (Purb), mRNA [NM_001017503]	0	-2.298	0
A_44_P180240	Tmem185b	transmembrane protein 185B	304731	Rattus norvegicus transmembrane protein 185B (Tmem185b), mRNA [NM_001191668]	0	-3.058	0
A_64_P143820					0	3.605	0
A_64_P012868	Tnxa-ps1	tenascin XA, pseudogene 1	25602	Rattus norvegicus tenascin XA, pseudogene 1 (Tnxa-ps1), non-coding RNA [NR_024118]	0	-5.274	0
A_44_P320073	Cds1	CDP-diacylglycerol synthase 1	81925	Rattus norvegicus CDP-diacylglycerol synthase 1 (Cds1), mRNA [NM_031242]	0	4.992	0
A_44_P233080	Egr1	early growth response 1	24330	Early growth response protein 1 [Source:UniProtKB/Swiss-Prot;Acc:P08154] [ENSRNOT00000026303]	0	-51.37	0
A_64_P032826	RGD1563216	similar to HESB like domain containing 1	500694	Rattus norvegicus similar to HESB like domain containing 1 (RGD1563216), mRNA [NM_001109278]	0	-1.626	0
A_44_P511379	Pih1d2	PIH1 domain containing 2	315645	Rattus norvegicus PIH1 domain containing 2 (Pih1d2), mRNA [NM_001191793]	0	-3.213	0
A_64_P128313	Rtkn	rhotekin	297383	Rattus norvegicus rhotekin (Rtkn), mRNA [NM_184046]	0	-2.6	0
A_42_P513461	Armc10	armadillo repeat containing 10	296758	Rattus norvegicus armadillo repeat containing 10 (Armc10), mRNA [NM_001106576]	0	-2.485	0
A_64_P032037	Uri1	URI1, prefoldin-like chaperone	308537	Rattus norvegicus URI1, prefoldin-like chaperone (Uri1), mRNA [NM_001107507]	0	-2.177	0
A_44_P318891				Rattus norvegicus similar to Alpha enolase (2-phospho-D-glycerate hydro-lyase) (Non-neural enolase) (NNE) (Enolase 1) (LOC310585), mRNA [XM_227366]	0	-2.087	0
A_44_P532071	Ppp1r3e	protein phosphatase 1, regulatory subunit 3E	691447	Rattus norvegicus protein phosphatase 1, regulatory subunit 3E (Ppp1r3e), mRNA [NM_001169575]	0	-3.788	0
A_42_P669907	Slc16a7	solute carrier family 16, member 7 (monocarboxylic acid transporter 2)	29735	Rattus norvegicus solute carrier family 16, member 7 (monocarboxylic acid transporter 2) (Slc16a7), mRNA [NM_017302]	0	3.384	0
A_44_P635089	Etv5	ets variant 5	303828	Rattus norvegicus ets variant 5 (Etv5), mRNA [NM_001107082]	0	-17.397	0
A_64_P139078	Hsd3b6	hydroxy-delta-5-steroid dehydrogenase, 3 beta- and steroid delta-isomerase 6	29632	Rattus norvegicus hydroxy-delta-5-steroid dehydrogenase, 3 beta- and steroid delta-isomerase 6 (Hsd3b6), mRNA [NM_017265]	0	3.561	0
A_44_P231227	Marc2	mitochondrial amidoxime reducing component 2	171451	Rattus norvegicus mitochondrial amidoxime reducing component 2 (Marc2), nuclear gene encoding mitochondrial protein, mRNA [NM_134410]	0	3.658	0
A_44_P224797	Fam168a	family with sequence similarity 168, member A	361614	Rattus norvegicus family with sequence similarity 168, member A (Fam168a), mRNA [NM_001108494]	0	6.789	0
A_64_P127327	Sys1	SYS1 Golgi-localized integral membrane protein homolog (S, cerevisiae)	685079	PREDICTED: Rattus norvegicus SYS1 Golgi-localized integral membrane protein homolog (S, cerevisiae) (Sys1), mRNA [XM_001062200]	0	1.431	0
A_42_P623688	Gatm	glycine amidinotransferase (L-arginine:glycine amidinotransferase)	81660	Rattus norvegicus glycine amidinotransferase (L-arginine:glycine amidinotransferase) (Gatm), nuclear gene encoding mitochondrial protein, mRNA [NM_031031]	0	2.48	0
A_42_P729801	Fastk	Fas-activated serine/threonine kinase	296741	Rattus norvegicus Fas-activated serine/threonine kinase (Fastk), mRNA [NM_001011967]	0	-2.72	0
A_44_P423084	Mllt10	myeloid/lymphoid or mixed-lineage leukemia (trithorax homolog, Drosophila); translocated to, 10	361285	Rattus norvegicus myeloid/lymphoid or mixed-lineage leukemia (trithorax homolog, Drosophila); translocated to, 10 (Mllt10), mRNA [NM_001012162]	0	2.715	0
A_44_P533760	Acbd3	acyl-CoA binding domain containing 3	289312	Rattus norvegicus acyl-CoA binding domain containing 3 (Acbd3), mRNA [NM_182843]	0	-3.51	0
A_42_P457895	Supv3l1	suppressor of var1, 3-like 1 (S, cerevisiae)	294385	Rattus norvegicus suppressor of var1, 3-like 1 (S, cerevisiae) (Supv3l1), mRNA [NM_001012462]	0	2.291	0
A_64_P121886				Uncharacterized protein [Source:UniProtKB/TrEMBL;Acc:D3ZUZ0] [ENSRNOT00000034149]	0	2.184	0
A_44_P372461	Preb	prolactin regulatory element binding	58842	Rattus norvegicus prolactin regulatory element binding (Preb), mRNA [NM_001170708]	0	-3.439	0
A_64_P049411	Zfp397	zinc finger protein 397	100909408	Rattus norvegicus zinc finger protein 397 (Zfp397), mRNA [NM_001271475]	0	-2.309	0
A_42_P647500	Kif3a	kinesin family member 3a	84392	Rattus norvegicus kinesin family member 3a (Kif3a), mRNA [NM_053377]	0	2.387	0
A_64_P115521	Ubp1	upstream binding protein 1 (LBP-1a)	301038	Rattus norvegicus upstream binding protein 1 (LBP-1a) (Ubp1), mRNA [NM_001191819]	0	2.456	0
A_64_P075512	Ss18l1	synovial sarcoma translocation gene on chromosome 18-like 1	192352	Rattus norvegicus synovial sarcoma translocation gene on chromosome 18-like 1 (Ss18l1), mRNA [NM_138918]	0	5.545	0
A_64_P041842	Zfp386	zinc finger protein 386 (Kruppel-like)	25165	Rattus norvegicus zinc finger protein 386 (Kruppel-like) (Zfp386), mRNA [NM_019620]	0	1.713	0
A_64_P023784				Uncharacterized protein [Source:UniProtKB/TrEMBL;Acc:D3ZRX9] [ENSRNOT00000065093]	0	11.206	0
A_64_P097340	Zfp867	zinc finger protein 867	100125361	Rattus norvegicus zinc finger protein 867 (Zfp867), mRNA [NM_001109677]	0	1.864	0
A_44_P164101	Mettl7a	methyltransferase like 7A	315306	Rattus norvegicus methyltransferase like 7A (Mettl7a), mRNA [NM_001037355]	0	3.666	0
A_42_P690274	Atox1	ATX1 antioxidant protein 1 homolog (yeast)	84355	Rattus norvegicus ATX1 antioxidant protein 1 homolog (yeast) (Atox1), mRNA [NM_053359]	0	1.312	0
A_64_P027847	Fert2	fer (fms/fps related) protein kinase, testis specific 2	301737	Rattus norvegicus fer (fms/fps related) protein kinase, testis specific 2 (Fert2), mRNA [NM_001106928]	0	1.919	0
A_64_P092688	Zfp235	zinc finger protein 235	365214	Uncharacterized protein [Source:UniProtKB/TrEMBL;Acc:D4ADN7] [ENSRNOT00000026088]	0	-7.967	0
A_64_P045270				RCG49325, isoform CRA_bUncharacterized protein [Source:UniProtKB/TrEMBL;Acc:D3ZR95] [ENSRNOT00000025495]	0	1.858	0
A_43_P13004	Cdh17	cadherin 17	117048	Rattus norvegicus cadherin 17 (Cdh17), mRNA [NM_053977]	0	-2.588	0
A_64_P349856	Pink1	PTEN induced putative kinase 1	298575	Rattus norvegicus PTEN induced putative kinase 1, mRNA (cDNA clone MGC:189438 IMAGE:7190543), complete cds, [BC169047]	0	2.948	0
A_44_P397851	Lyst	lysosomal trafficking regulator	85419	Rattus norvegicus lysosomal trafficking regulator (Lyst), mRNA [NM_053518]	0	4.097	0
A_64_P062810	LOC363458	similar to procollagen, type IV, alpha 6	363458	PREDICTED: Rattus norvegicus collagen alpha-6(IV) chain-like (LOC363458), mRNA [XM_003754829]	0	-10.493	0
A_44_P544552	Usp3	ubiquitin specific peptidase 3	363084	Rattus norvegicus ubiquitin specific peptidase 3 (Usp3), mRNA [NM_001025424]	0	1.969	0
A_42_P625531	Extl1	exostoses (multiple)-like 1	313610	Rattus norvegicus exostoses (multiple)-like 1 (Extl1), mRNA [NM_001107985]	0	-6.7	0
A_64_P053331					0	-2.341	0
A_44_P233592	Lcmt1	leucine carboxyl methyltransferase 1	361643	Rattus norvegicus leucine carboxyl methyltransferase 1 (Lcmt1), mRNA [NM_199405]	0	2.357	0
A_64_P101056	Padi2	peptidyl arginine deiminase, type II	29511	Rattus norvegicus peptidyl arginine deiminase, type II (Padi2), mRNA [NM_017226]	0	-13.901	0
A_44_P450486	Ttll1	tubulin tyrosine ligase-like family, member 1	362969	Rattus norvegicus tubulin tyrosine ligase-like family, member 1 (Ttll1), mRNA [NM_001012200]	0	-1.745	0
A_64_P037900					0	3.149	0
A_64_P070557					0	1.874	0
A_64_P029882				Uncharacterized protein [Source:UniProtKB/TrEMBL;Acc:D3ZXU7] [ENSRNOT00000020271]	0	-2.817	0
A_64_P100968					0	-1.706	0
A_64_P122790	Acss1	acyl-CoA synthetase short-chain family member 1	296259	Rattus norvegicus acyl-CoA synthetase short-chain family member 1 (Acss1), nuclear gene encoding mitochondrial protein, mRNA [NM_001106524]	0	-9.608	0
A_64_P109192	Ctxn1	cortexin 1	29145	Rattus norvegicus cortexin 1 (Ctxn1), mRNA [NM_001109935]	0	-5.495	0
A_64_P029760	LOC680200	similar to zinc finger protein 455	680200	Rattus norvegicus similar to zinc finger protein 455 (LOC680200), mRNA [NM_001139491]	0	1.727	0
A_44_P477268	Rnf187	ring finger protein 187	360533	Rattus norvegicus ring finger protein 187 (Rnf187), mRNA [NM_001164264]	0	-1.462	0
A_64_P037358	Zw10	zw10 kinetochore protein	363059	Rattus norvegicus zw10 kinetochore protein (Zw10), mRNA [NM_001024801]	0	2.041	0
A_64_P002695	Hnrnpa2b1	heterogeneous nuclear ribonucleoprotein A2/B1	362361	Rattus norvegicus heterogeneous nuclear ribonucleoprotein A2/B1 (Hnrnpa2b1), mRNA [NM_001104613]	0	-2.983	0
A_44_P513246	Fbxo21	F-box protein 21	360818	Rattus norvegicus F-box protein 21 (Fbxo21), mRNA [NM_001108338]	0	1.789	0
A_44_P290424	Siah1a	seven in absentia 1A	140941	Rattus norvegicus seven in absentia 1A (Siah1a), mRNA [NM_080905]	0	1.8	0
A_64_P061640	Smim14	small integral membrane protein 14	364154	Rattus norvegicus small integral membrane protein 14 (Smim14), mRNA [NM_001037792]	0	-3.669	0
A_64_P023365	Abcb10	ATP-binding cassette, subfamily B (MDR/TAP), member 10	361439	Rattus norvegicus ATP-binding cassette, subfamily B (MDR/TAP), member 10 (Abcb10), nuclear gene encoding mitochondrial protein, mRNA [NM_001012166]	0	-2.286	0
A_64_P076395	Usp7	ubiquitin specific peptidase 7 (herpes virus-associated)	360471	Rattus norvegicus ubiquitin specific peptidase 7 (herpes virus-associated) (Usp7), mRNA [NM_001024790]	0	2.854	0
A_64_P161576	Gmeb1	glucocorticoid modulatory element binding protein 1	500558	Rattus norvegicus glucocorticoid modulatory element binding protein 1 (Gmeb1), mRNA [NM_001109268]	0	4.74	0
A_64_P159912	Naglt1	Na+ dependent glucose transporter 1	337920	Rattus norvegicus Na+ dependent glucose transporter 1 (Naglt1), mRNA [NM_176080]	0	-7.442	0
A_44_P500906	Dlg1	discs, large homolog 1 (Drosophila)	25252	Rattus norvegicus discs, large homolog 1 (Drosophila) (Dlg1), mRNA [NM_012788]	0	5.317	0
A_64_P118513				Uncharacterized protein [Source:UniProtKB/TrEMBL;Acc:D4ADB5] [ENSRNOT00000034265]	0	4.229	0
A_44_P1000842	Tex15	testis expressed 15	290803	Rattus norvegicus testis expressed 15 (Tex15), mRNA [NM_001106087]	0	-18.717	0
A_64_P098255	Gadd45g	growth arrest and DNA-damage-inducible, gamma	291005	Rattus norvegicus growth arrest and DNA-damage-inducible, gamma (Gadd45g), mRNA [NM_001077640]	0	12.202	0
A_64_P103179	Xkr9	XK, Kell blood group complex subunit-related family, member 9	497099	Rattus norvegicus XK, Kell blood group complex subunit-related family, member 9 (Xkr9), mRNA [NM_001012229]	0	-6.342	0
A_64_P141847	Bcl2l12	BCL2-like 12 (proline rich)	361567	Rattus norvegicus BCL2-like 12 (proline rich) (Bcl2l12), mRNA [NM_001108480]	0	-2.591	0
A_44_P444801	Pon2	paraoxonase 2	296851	Rattus norvegicus paraoxonase 2 (Pon2), mRNA [NM_001013082]	0	-11.316	0
A_42_P518033	Hsd17b1	hydroxysteroid (17-beta) dehydrogenase 1	25322	Rattus norvegicus hydroxysteroid (17-beta) dehydrogenase 1 (Hsd17b1), mRNA [NM_012851]	0	-20.615	0
A_44_P632415	LOC679203	similar to Negative elongation factor D (NELF-D) (TH1-like protein)	679203	Rattus norvegicus similar to Negative elongation factor D (NELF-D) (TH1-like protein) (LOC679203), mRNA [NM_001271254]	0	2.357	0
A_44_P776411	Rfc1	replication factor C (activator 1) 1	89809	Rattus norvegicus replication factor C (activator 1) 1 (Rfc1), mRNA [NM_053547]	0	2.228	0
A_64_P048285	Tmem82	transmembrane protein 82	298605	Putative uncharacterized protein RGD1566169_predictedUncharacterized protein [Source:UniProtKB/TrEMBL;Acc:D4A8K4] [ENSRNOT00000016176]	0	-5.936	0
A_44_P638290	Zfp467	zinc finger protein 467	500110	Rattus norvegicus zinc finger protein 467 (Zfp467), mRNA [NM_001024327]	0	2.308	0
A_44_P239212	RGD1359634	similar to RIKEN cDNA 1700088E04	315126	Rattus norvegicus similar to RIKEN cDNA 1700088E04 (RGD1359634), mRNA [NM_001007708]	0	-2.216	0
A_64_P033164	Ppapdc2	phosphatidic acid phosphatase type 2 domain containing 2	619549	Rattus norvegicus phosphatidic acid phosphatase type 2 domain containing 2 (Ppapdc2), mRNA [NM_001034854]	0	-1.972	0
A_64_P061855	Recql4	RecQ protein-like 4	300057	Rattus norvegicus RecQ protein-like 4 (Recql4), mRNA [NM_001130494]	0	1.738	0
A_44_P1012529	Arfgef2	ADP-ribosylation factor guanine nucleotide-exchange factor 2 (brefeldin A-inhibited)	296380	Rattus norvegicus ADP-ribosylation factor guanine nucleotide-exchange factor 2 (brefeldin A-inhibited) (Arfgef2), mRNA [NM_181083]	0	2.247	0
A_42_P747142	Mtmr4	myotubularin related protein 4	287607	Rattus norvegicus myotubularin related protein 4 (Mtmr4), mRNA [NM_001105827]	0	1.704	0
A_44_P466209	Tceb3	transcription elongation factor B (SIII), polypeptide 3	25562	Rattus norvegicus transcription elongation factor B (SIII), polypeptide 3 (Tceb3), mRNA [NM_017103]	0	1.46	0
A_64_P105481	Wdr4	WD repeat domain 4	690032	Rattus norvegicus WD repeat domain 4 (Wdr4), mRNA [NM_001135667]	0	-3.273	0
A_44_P117119	Hpdl	4-hydroxyphenylpyruvate dioxygenase-like	313521	Rattus norvegicus 4-hydroxyphenylpyruvate dioxygenase-like (Hpdl), mRNA [NM_001014068]	0	-5.091	0
A_44_P538334	Impa2	inositol (myo)-1(or 4)-monophosphatase 2	282636	Rattus norvegicus inositol (myo)-1(or 4)-monophosphatase 2 (Impa2), mRNA [NM_172224]	0	2.747	0
A_64_P060231	Uxt	ubiquitously-expressed, prefoldin-like chaperone	299313	Rattus norvegicus ubiquitously-expressed, prefoldin-like chaperone (Uxt), mRNA [NM_001006982]	0	-2.584	0
A_64_P078894	Il23a	Interleukin 23, alpha subunit p19	155140	Rattus norvegicus Interleukin 23, alpha subunit p19 (Il23a), mRNA [NM_130410]	0	-1,028,072	0
A_44_P374741	Dnmt3a	DNA (cytosine-5-)-methyltransferase 3 alpha	444984	Rattus norvegicus DNA (cytosine-5-)-methyltransferase 3 alpha (Dnmt3a), transcript variant 1, mRNA [NM_001003958]	0	3.403	0
A_44_P306884				Uncharacterized protein [Source:UniProtKB/TrEMBL;Acc:D3ZU97] [ENSRNOT00000059797]	0	7.415	0
A_44_P447810	Doc2g	double C2, gamma	293654	Rattus norvegicus double C2, gamma (Doc2g), mRNA [NM_001011937]	0	-11.388	0
A_64_P091851	LOC497848	hypothetical LOC497848	497848	PREDICTED: Rattus norvegicus hypothetical LOC497848 (LOC497848), misc_RNA [XR_006411]	0	-5.84	0
A_42_P808236	Tnn	tenascin N	304913	Rattus norvegicus tenascin N (Tnn), mRNA [NM_001107189]	0	-17.908	0
A_64_P054153	Nudt6	nudix (nucleoside diphosphate linked moiety X)-type motif 6	207120	Rattus norvegicus nudix (nucleoside diphosphate linked moiety X)-type motif 6 (Nudt6), mRNA [NM_181363]	0	-2.654	0
A_44_P188596	Exoc5	exocyst complex component 5	60627	Rattus norvegicus exocyst complex component 5 (Exoc5), mRNA [NM_022204]	0	2.647	0
A_44_P992468	Trappc5	trafficking protein particle complex 5	363858	Rattus norvegicus trafficking protein particle complex 5 (Trappc5), mRNA [NM_001108850]	0	-1.612	0
A_44_P518385	Yars	tyrosyl-tRNA synthetase	313047	Rattus norvegicus tyrosyl-tRNA synthetase (Yars), mRNA [NM_001025696]	0	-1.933	0
A_64_P081058	Als2	amyotrophic lateral sclerosis 2 (juvenile)	363235	Rattus norvegicus amyotrophic lateral sclerosis 2 (juvenile) (Als2), mRNA [NM_001013413]	0	2.736	0
A_64_P044151	Lrrc14	leucine rich repeat containing 14	500900	Rattus norvegicus leucine rich repeat containing 14 (Lrrc14), mRNA [NM_001024354]	0	-5.728	0
A_64_P127634	Ercc6	excision repair cross-complementing rodent repair deficiency, complementation group 6	306274	Rattus norvegicus excision repair cross-complementing rodent repair deficiency, complementation group 6 (Ercc6), mRNA [NM_001107296]	0	5.421	0
A_44_P1012567	Fads3	fatty acid desaturase 3	286922	Rattus norvegicus fatty acid desaturase 3 (Fads3), mRNA [NM_173137]	0	-11.918	0
A_64_P040528	Zbtb22	zinc finger and BTB domain containing 22	309630	Rattus norvegicus zinc finger and BTB domain containing 22 (Zbtb22), mRNA [NM_001009172]	0	-2.79	0
A_64_P221683	Tpd52	tumor protein D52	294900	Rattus norvegicus tumor protein D52 (Tpd52), mRNA [NM_001106421]	0	2.016	0
A_42_P679295	RGD1311345	similar to CG9752-PA	361201	Rattus norvegicus similar to CG9752-PA (RGD1311345), mRNA [NM_001173436]	0	-2.04	0
A_43_P23041	Tsacc	TSSK6 activating co-chaperone	361979	Rattus norvegicus TSSK6 activating co-chaperone (Tsacc), mRNA [NM_001108556]	0	-2.148	0
A_64_P059242	Lrig2	leucine-rich repeats and immunoglobulin-like domains 2	310753	Rattus norvegicus leucine-rich repeats and immunoglobulin-like domains 2 (Lrig2), mRNA [NM_001107710]	0	2.814	0
A_64_P297256	LOC498752	similar to dynactin subunit p62	498752	PREDICTED: Rattus norvegicus dynactin subunit 4-like (LOC498752), misc_RNA [XR_146367]	0	6.487	0
A_64_P014159				UI-R-DZ1-cne-j-11-0-UI,s1 UI-R-DZ1 Rattus norvegicus cDNA clone UI-R-DZ1-cne-j-11-0-UI 3', mRNA sequence [CN543219]	0	-4.768	0
A_44_P347662	Prkab2	protein kinase, AMP-activated, beta 2 non-catalytic subunit	64562	Rattus norvegicus protein kinase, AMP-activated, beta 2 non-catalytic subunit (Prkab2), mRNA [NM_022627]	0	4.952	0
A_64_P015370	Mfsd3	major facilitator superfamily domain containing 3	500899	Rattus norvegicus major facilitator superfamily domain containing 3 (Mfsd3), mRNA [NM_001024908]	0	-3.073	0
A_64_P011709					0	-1.55	0
A_64_P131771					0	1.896	0
A_44_P1010226	Mrpl1	mitochondrial ribosomal protein L1	289491	Rattus norvegicus mitochondrial ribosomal protein L1 (Mrpl1), nuclear gene encoding mitochondrial protein, mRNA [NM_001105997]	0	1.89	0
A_44_P945336	Phf20l1	PHD finger protein 20-like 1	314964	Rattus norvegicus PHD finger protein 20-like 1 (Phf20l1), mRNA [NM_001271439]	0	-7.223	0
A_64_P115005	Pip4k2a	phosphatidylinositol-5-phosphate 4-kinase, type II, alpha	116723	Rattus norvegicus phosphatidylinositol-5-phosphate 4-kinase, type II, alpha (Pip4k2a), mRNA [NM_053926]	0	2.513	0
A_64_P071639	Thnsl1	threonine synthase-like 1 (S, cerevisiae)	498805	Rattus norvegicus threonine synthase-like 1 (S, cerevisiae) (Thnsl1), mRNA [NM_001025035]	0	-3.142	0
A_44_P553017	Gmpr2	guanosine monophosphate reductase 2	192357	Rattus norvegicus TL0AAA91YD13 mRNA sequence, [FQ211507]	0	2.334	0
A_44_P541692	Hexim2	hexamethylene bis-acetamide inducible 2	303580	Rattus norvegicus hexamethylene bis-acetamide inducible 2 (Hexim2), mRNA [NM_001107054]	0	-3.783	0
A_64_P060181	Map4k5	mitogen-activated protein kinase kinase kinase kinase 5	503027	Rattus norvegicus mitogen-activated protein kinase kinase kinase kinase 5 (Map4k5), mRNA [NM_001192016]	0	2.586	0
A_42_P810736	Timeless	timeless circadian clock	83508	Rattus norvegicus timeless circadian clock (Timeless), mRNA [NM_031340]	0	1.79	0
A_64_P129498	Cit	citron (rho-interacting, serine/threonine kinase 21)	83620	Rattus norvegicus citron (rho-interacting, serine/threonine kinase 21) (Cit), mRNA [NM_001029911]	0	4.385	0
A_42_P483302	Zfp612	zinc finger protein 612	307839	Rattus norvegicus zinc finger protein 612 (Zfp612), mRNA [NM_001107428]	0	-47.298	0
A_64_P040361	Cast	calpastatin	25403	Rattus norvegicus calpastatin (Cast), transcript variant 1, mRNA [NM_053295]	0	-2.551	0
A_44_P320858	Ghr	growth hormone receptor	25235	Rattus norvegicus growth hormone receptor (Ghr), mRNA [NM_017094]	0	3.433	0
A_64_P035291	Gsta5	glutathione S-transferase Yc2 subunit	494500	Rattus norvegicus glutathione S-transferase Yc2 subunit (Gsta5), transcript variant 2, mRNA [NM_001159739]	0	-3.507	0
A_64_P106291	RGD1304595	similar to RIKEN cDNA 6330416G13 gene	298104	Rattus norvegicus similar to RIKEN cDNA 6330416G13 gene (RGD1304595), mRNA [NM_001106661]	0	-3.935	0
A_64_P086294	Shc4	SHC (Src homology 2 domain containing) family, member 4	679845	Rattus norvegicus SHC (Src homology 2 domain containing) family, member 4 (Shc4), mRNA [NM_001191065]	0	-53.816	0
A_42_P626023	Cenpj	centromere protein J	305909	Rattus norvegicus centromere protein J (Cenpj), mRNA [NM_001107265]	0	1.915	0
A_44_P191753	Wars	tryptophanyl-tRNA synthetase	314442	Rattus norvegicus tryptophanyl-tRNA synthetase (Wars), mRNA [NM_001013170]	0	-5.469	0
A_44_P344730	Arhgap29	Rho GTPase activating protein 29	310833	Rattus norvegicus Rho GTPase activating protein 29 (Arhgap29), mRNA [NM_001009405]	0	-4.83	0
A_44_P541608	Pls1	plastin 1	315926	Rattus norvegicus plastin 1 (Pls1), mRNA [NM_001108178]	0	5.037	0
A_64_P062849	LOC686785	similar to N-acetyltransferase, homolog of S, cerevisiae ARD1	686785	PREDICTED: Rattus norvegicus N-alpha-acetyltransferase 11-like (LOC686785), misc_RNA [XR_145844]	0	-1.982	0
A_64_P148225	Mrgprb2	MAS-related GPR, member B2	502338	Uncharacterized protein [Source:UniProtKB/TrEMBL;Acc:E9PTZ2] [ENSRNOT00000056081]	0	2.868	0
A_44_P163131	Zkscan3	zinc finger with KRAB and SCAN domains 3	306977	Rattus norvegicus zinc finger with KRAB and SCAN domains 3 (Zkscan3), mRNA [NM_001012053]	0	-3.857	0
A_64_P142362	Trappc11	trafficking protein particle complex 11	290746	Rattus norvegicus trafficking protein particle complex 11 (Trappc11), mRNA [NM_001169115]	0	2.919	0
A_44_P575034	Hiat1	hippocampus abundant transcript 1	100134827	Rattus norvegicus hippocampus abundant gene transcript 1 (Hiat1), mRNA [NM_001106467]	0	2.631	0
A_44_P991045	Noa1	nitric oxide associated 1	289562	Rattus norvegicus nitric oxide associated 1 (Noa1), mRNA [NM_001006959]	0	1.502	0
A_64_P144919	Rab11fip1	RAB11 family interacting protein 1 (class I)	498650	Rattus norvegicus RAB11 family interacting protein 1 (class I) (Rab11fip1), transcript variant 2, mRNA [NM_001197241]	0	3.046	0
A_42_P504358	RGD1305347	similar to RIKEN cDNA 2610528J11	362576	Rattus norvegicus similar to RIKEN cDNA 2610528J11 (RGD1305347), mRNA [NM_001108674]	0	6.816	0
A_64_P012427	Lats2	large tumor suppressor 2	305922	Rattus norvegicus large tumor suppressor 2 (Lats2), mRNA [NM_001107267]	0	3.963	0
A_44_P237938	Vps36	vacuolar protein sorting 36 homolog (S, cerevisiae)	290851	Rattus norvegicus vacuolar protein sorting 36 homolog (S, cerevisiae) (Vps36), mRNA [NM_001106092]	0	3.828	0
A_44_P218186	Tbc1d2b	TBC1 domain family, member 2B	315880	Rattus norvegicus TBC1 domain family, member 2B (Tbc1d2b), mRNA [NM_001108175]	0	5.978	0
A_64_P030257	Vrk2	vaccinia related kinase 2	360991	Rattus norvegicus vaccinia related kinase 2 (Vrk2), mRNA [NM_001108366]	0	2.696	0
A_64_P003664	Sumo2	SMT3 suppressor of mif two 3 homolog 2 (S, cerevisiae)	690244	Rattus norvegicus SMT3 suppressor of mif two 3 homolog 2 (S, cerevisiae) (Sumo2), mRNA [NM_133594]	0	1.588	0
A_64_P032302					0	8.77	0
A_64_P073658	Crebrf	CREB3 regulatory factor	303016	PREDICTED: Rattus norvegicus similar to adult retina protein (RGD1310862), mRNA [XM_220273]	0	4.891	0
A_44_P1015388	Ankrd24	ankyrin repeat domain 24	299639	Rattus norvegicus ankyrin repeat domain 24 (Ankrd24), mRNA [NM_001106771]	0	-2.083	0
A_64_P069819	Rrp8	ribosomal RNA processing 8, methyltransferase, homolog (yeast)	308911	Rattus norvegicus ribosomal RNA processing 8, methyltransferase, homolog (yeast) (Rrp8), mRNA [NM_001008346]	0	-2.568	0
A_64_P224782	RGD1307830	similar to cDNA sequence BC003331	304863	PREDICTED: Rattus norvegicus similar to cDNA sequence BC003331, transcript variant 2 (RGD1307830), mRNA [XM_222746]	0	2.343	0
A_64_P019007	Calm3	calmodulin 3	24244	Rattus norvegicus calmodulin 3 (Calm3), mRNA [NM_012518]	0	1.9	0
A_44_P480817	Mmp19	matrix metallopeptidase 19	304608	Rattus norvegicus matrix metallopeptidase 19 (Mmp19), mRNA [NM_001107159]	0	-7.646	0
A_64_P161413	Dpcd	deleted in primary ciliary dyskinesia	294004	Rattus norvegicus deleted in primary ciliary dyskinesia (Dpcd), mRNA [NM_001013905]	0	-2.476	0
A_44_P810190	LOC686980	similar to arsenate resistance protein 2	686980	PREDICTED: Rattus norvegicus serrate RNA effector molecule homolog (LOC686980), mRNA [XM_001076594]	0	2.085	0
A_64_P016132	Dda1	DET1 and DDB1 associated 1	688813	Rattus norvegicus DET1 and DDB1 associated 1 (Dda1), mRNA [NM_001134790]	0	-3.995	0
A_43_P17964	Arcn1	archain 1	300674	Rattus norvegicus archain 1 (Arcn1), mRNA [NM_001007662]	0	2.571	0
A_64_P100513					0	4.301	0
A_64_P123603	Mt1a	metallothionein 1a	24567	Rattus norvegicus metallothionein 1a (Mt1a), mRNA [NM_138826]	0	18.577	0
A_64_P144417	Thoc3	THO complex 3	290519	Rattus norvegicus THO complex 3 (Thoc3), mRNA [NM_001106059]	0	1.872	0
A_64_P141405					0	2.009	0
A_64_P152919	Gprin3	GPRIN family member 3	502784	PREDICTED: Rattus norvegicus similar to mKIAA2027 protein (RGD1565690), mRNA [XM_002726370]	0	7.78	0
A_64_P076007					0	4.283	0
A_42_P642757	Pard3	par-3 (partitioning defective 3) homolog (C, elegans)	81918	Rattus norvegicus par-3 (partitioning defective 3) homolog (C, elegans) (Pard3), mRNA [NM_031235]	0	-5.024	0
A_64_P083034	Asmt	acetylserotonin O-methyltransferase	246281	Rattus norvegicus acetylserotonin O-methyltransferase (Asmt), mRNA [NM_144759]	0	-7.41	0
A_64_P090349	Syne3	spectrin repeat containing, nuclear envelope family member 3	299356	Rattus norvegicus spectrin repeat containing, nuclear envelope family member 3 (Syne3), mRNA [NM_001106762]	0	3.269	0
A_64_P066366	Zfyve26	zinc finger, FYVE domain containing 26	314265	Rattus norvegicus zinc finger, FYVE domain containing 26 (Zfyve26), mRNA [NM_001108038]	0	6.68	0
A_42_P619926	Sema3c	sema domain, immunoglobulin domain (Ig), short basic domain, secreted, (semaphorin) 3C	296787	Rattus norvegicus sema domain, immunoglobulin domain (Ig), short basic domain, secreted, (semaphorin) 3C (Sema3c), mRNA [NM_001106578]	0	-3.337	0
A_64_P097350	Phtf2	putative homeodomain transcription factor 2	296762	Rattus norvegicus putative homeodomain transcription factor 2 (Phtf2), mRNA [NM_001106577]	0	2.448	0
A_44_P169307	Rad50	RAD50 homolog (S, cerevisiae)	64012	Rattus norvegicus RAD50 homolog (S, cerevisiae) (Rad50), mRNA [NM_022246]	0	4.416	0
A_64_P275280	Wdr74	WD repeat domain 74	690229	Rattus norvegicus WD repeat domain 74 (Wdr74), mRNA [NM_001109569]	0	-2.599	0
A_64_P086969	Slc16a1	solute carrier family 16, member 1 (monocarboxylic acid transporter 1)	25027	Rattus norvegicus solute carrier family 16, member 1 (monocarboxylic acid transporter 1) (Slc16a1), mRNA [NM_012716]	0	-1.497	0
A_64_P123139	Rhobtb3	Rho-related BTB domain containing 3	309922	Rattus norvegicus Rho-related BTB domain containing 3 (Rhobtb3), mRNA [NM_001107645]	0	3.59	0
A_44_P451071	Prkcd	protein kinase C, delta	170538	Rattus norvegicus protein kinase C, delta (Prkcd), mRNA [NM_133307]	0	2.596	0
A_44_P268441	Alg5	asparagine-linked glycosylation 5, dolichyl-phosphate beta-glucosyltransferase homolog (S, cerevisiae)	295051	Rattus norvegicus asparagine-linked glycosylation 5, dolichyl-phosphate beta-glucosyltransferase homolog (S, cerevisiae) (Alg5), mRNA [NM_001025407]	0	-2.026	0
A_44_P352951	Slc46a1	solute carrier family 46 (folate transporter), member 1	303333	Rattus norvegicus solute carrier family 46 (folate transporter), member 1 (Slc46a1), mRNA [NM_001013969]	0	-6.42	0
A_64_P150397	Tex38	testis expressed 38	690079	Rattus norvegicus testis expressed 38 (Tex38), mRNA [NM_001109566]	0	-8.356	0
A_42_P595828	Wtap	Wilms tumor 1 associated protein	499020	Rattus norvegicus Wilms tumor 1 associated protein (Wtap), transcript variant 2, mRNA [NM_001113543]	0	2.11	0
A_44_P1030766	Pcf11	PCF11, cleavage and polyadenylation factor subunit, homolog (S, cerevisiae)	361605	PREDICTED: Rattus norvegicus PCF11, cleavage and polyadenylation factor subunit, homolog (S, cerevisiae) (Pcf11), mRNA [XM_341883]	0	-3.605	0
A_44_P225268	Smarcd1	SWI/SNF related, matrix associated, actin dependent regulator of chromatin, subfamily d, member 1	363002	Rattus norvegicus SWI/SNF related, matrix associated, actin dependent regulator of chromatin, subfamily d, member 1 (Smarcd1), mRNA [NM_001108752]	0	6.242	0
A_64_P149312					0	2.264	0
A_44_P217909	Mtmr1	myotubularin related protein 1	317296	Rattus norvegicus myotubularin related protein 1 (Mtmr1), mRNA [NM_001191725]	0	8.682	0
A_44_P300093	Trappc12	trafficking protein particle complex 12	314013	Uncharacterized protein [Source:UniProtKB/TrEMBL;Acc:D3ZE49] [ENSRNOT00000029859]	0	-2.29	0
A_44_P993121	Rab9a	RAB9A, member RAS oncogene family	84589	Rattus norvegicus RAB9A, member RAS oncogene family (Rab9a), mRNA [NM_053458]	0	1.935	0
A_44_P373629	Ccnc	cyclin C	114839	Rattus norvegicus cyclin C (Ccnc), mRNA [NM_001100472]	0	-4.658	0
A_64_P012877	Cux2	cut-like homeobox 2	288665	Rattus norvegicus cut-like homeobox 2 (Cux2), mRNA [NM_001271380]	0	4.038	0
A_64_P037661	Pigy	phosphatidylinositol glycan anchor biosynthesis, class Y	502782	Rattus norvegicus phosphatidylinositol glycan anchor biosynthesis, class Y (Pigy), nuclear gene encoding mitochondrial protein, mRNA [NM_001024370]	0	-2.518	0
A_42_P756706	Riok3	RIO kinase 3	361293	Rattus norvegicus RIO kinase 3 (Riok3), mRNA [NM_001108423]	0	-12.178	0
A_64_P109327	S100b	S100 calcium binding protein B	25742	Rattus norvegicus S100 calcium binding protein B (S100b), mRNA [NM_013191]	0	4.487	0
A_44_P144277	Pkn1	protein kinase N1	29355	Rattus norvegicus protein kinase N1 (Pkn1), mRNA [NM_017175]	0	3.096	0
A_44_P186860	Nfkbib	nuclear factor of kappa light polypeptide gene enhancer in B-cells inhibitor, beta	81525	Rattus norvegicus nuclear factor of kappa light polypeptide gene enhancer in B-cells inhibitor, beta (Nfkbib), mRNA [NM_030867]	0	-3.288	0
A_64_P090648				Uncharacterized protein [Source:UniProtKB/TrEMBL;Acc:F1LZU2] [ENSRNOT00000056546]	0	1.551	0
A_42_P762814	Dynlt1	dynein light chain Tctex-type 1	83462	Rattus norvegicus dynein light chain Tctex-type 1 (Dynlt1), mRNA [NM_031318]	0	-2.268	0
A_42_P468723	Cln5	ceroid-lipofuscinosis, neuronal 5	306128	Rattus norvegicus ceroid-lipofuscinosis, neuronal 5 (Cln5), mRNA [NM_001191689]	0	-2.737	0
A_64_P133479	Vezt	vezatin, adherens junctions transmembrane protein	299738	Rattus norvegicus vezatin, adherens junctions transmembrane protein (Vezt), mRNA [NM_001006984]	0	1.823	0
A_64_P004914	Mrps30	mitochondrial ribosomal protein S30	294767	Rattus norvegicus mitochondrial ribosomal protein S30 (Mrps30), nuclear gene encoding mitochondrial protein, mRNA [NM_001106412]	0	1.399	0
A_64_P076688	Minos1	mitochondrial inner membrane organizing system 1	362641	Rattus norvegicus mitochondrial inner membrane organizing system 1 (Minos1), nuclear gene encoding mitochondrial protein, mRNA [NM_001173556]	0	-1.922	0
A_64_P069942				Similar to transmembrane serine protease 9 (Predicted)Uncharacterized protein [Source:UniProtKB/TrEMBL;Acc:D3ZQJ8] [ENSRNOT00000065805]	0	-9.655	0
A_44_P503972	Kctd19	potassium channel tetramerisation domain containing 19	291965	Uncharacterized protein [Source:UniProtKB/TrEMBL;Acc:F1LWD9] [ENSRNOT00000022497]	0	-3.93	0
A_42_P792728	Zfp689	zinc finger protein 689	286996	Rattus norvegicus zinc finger protein 689 (Zfp689), mRNA [NM_173330]	0	-2.654	0
A_64_P098309	RGD1564420	similar to Hypothetical protein MGC31278	362919	Uncharacterized protein [Source:UniProtKB/TrEMBL;Acc:D4AEB6] [ENSRNOT00000013315]	0	6.092	0
A_44_P346848	Tmem177	transmembrane protein 177	304735	Rattus norvegicus transmembrane protein 177 (Tmem177), mRNA [NM_001037776]	0	-2.817	0
A_64_P159488	Mmachc	methylmalonic aciduria (cobalamin deficiency) cblC type, with homocystinuria	313520	Rattus norvegicus methylmalonic aciduria (cobalamin deficiency) cblC type, with homocystinuria (Mmachc), mRNA [NM_001107962]	0	-3.603	0
A_64_P160266	Zc3h14	zinc finger CCCH type containing 14	192359	Rattus norvegicus zinc finger CCCH type containing 14 (Zc3h14), transcript variant 2, mRNA [NM_138920]	0	2.301	0
A_64_P025630	Ugt1a6	UDP glucuronosyltransferase 1 family, polypeptide A6	113992	Rattus norvegicus UDP glucuronosyltransferase 1 family, polypeptide A6 (Ugt1a6), transcript variant 1, mRNA [NM_001039691]	0	2.509	0
A_64_P115566	Acer2	alkaline ceramidase 2	313339	Rattus norvegicus alkaline ceramidase 2 (Acer2), mRNA [NM_001107943]	0	3.243	0
A_42_P492454	Psme4	proteasome (prosome, macropain) activator subunit 4	498433	Rattus norvegicus proteasome (prosome, macropain) activator subunit 4 (Psme4), mRNA [NM_001025140]	0	-7.19	0
A_64_P125858	Socs5	suppressor of cytokine signaling 5	500616	Rattus norvegicus suppressor of cytokine signaling 5 (Socs5), mRNA [NM_001109274]	0	-1.86	0
A_64_P057340	Abcc4	ATP-binding cassette, subfamily C (CFTR/MRP), member 4	170924	Rattus norvegicus ATP-binding cassette, subfamily C (CFTR/MRP), member 4 (Abcc4), mRNA [NM_133411]	0	-1.946	0
A_44_P1059122	RGD1311946	similar to RIKEN cDNA 1810055G02	309145	Rattus norvegicus similar to RIKEN cDNA 1810055G02 (RGD1311946), mRNA [NM_001025683]	0	-5.937	0
A_44_P212826	Ero1l	ERO1-like (S, cerevisiae)	171562	Rattus norvegicus ERO1-like (S, cerevisiae) (Ero1l), mRNA [NM_138528]	0	1.901	0
A_44_P340316	Ndufaf7	NADH dehydrogenase (ubiquinone) complex I, assembly factor 7	298748	Rattus norvegicus NADH dehydrogenase (ubiquinone) complex I, assembly factor 7 (Ndufaf7), nuclear gene encoding mitochondrial protein, mRNA [NM_001008318]	0	2.15	0
A_64_P162743	Dnajc28	DnaJ (Hsp40) homolog, subfamily C, member 28	360699	Rattus norvegicus DnaJ (Hsp40) homolog, subfamily C, member 28 (Dnajc28), mRNA [NM_001014124]	0	-4.581	0
A_42_P713907	Sgk196	protein kinase-like protein SgK196	306549	Rattus norvegicus protein kinase-like protein SgK196 (Sgk196), mRNA [NM_001024883]	0	-7.484	0
A_44_P421391	Slc1a4	solute carrier family 1 (glutamate/neutral amino acid transporter), member 4	305540	Rattus norvegicus solute carrier family 1 (glutamate/neutral amino acid transporter), member 4 (Slc1a4), mRNA [NM_198763]	0	4.836	0
A_64_P029192	Hip1	huntingtin interacting protein 1	192154	Rattus norvegicus huntingtin interacting protein 1 (Hip1), mRNA [NM_001100475]	0	2.765	0
A_64_P126851	LOC498276	Fc gamma receptor II beta	498276	Rattus norvegicus Fc gamma receptor II beta (LOC498276), mRNA [NM_001135992]	0	2.781	0
A_42_P493925	Usp48	ubiquitin specific peptidase 48	362636	Rattus norvegicus ubiquitin specific peptidase 48 (Usp48), mRNA [NM_198785]	0	3.014	0
A_42_P688320	Gbp5	guanylate binding protein 5	362050	Rattus norvegicus guanylate binding protein 5 (Gbp5), mRNA [NM_001108569]	0	-2.878	0
A_64_P110971	Rfk	riboflavin kinase	499328	Rattus norvegicus riboflavin kinase (Rfk), mRNA [NM_001014106]	0	3.559	0
A_64_P032796	Tarsl2	threonyl-tRNA synthetase-like 2	308701	Rattus norvegicus threonyl-tRNA synthetase-like 2 (Tarsl2), mRNA [NM_001014020]	0	4.041	0
A_64_P039563	Cdk10	cyclin-dependent kinase 10	361434	Rattus norvegicus cyclin-dependent kinase 10 (Cdk10), transcript variant 3, mRNA [NM_001025722]	0	-2.603	0
A_64_P051198					0	-2.289	0
A_43_P23215	Smpdl3b	sphingomyelin phosphodiesterase, acid-like 3B	362619	Rattus norvegicus sphingomyelin phosphodiesterase, acid-like 3B (Smpdl3b), mRNA [NM_001025737]	0	-3.879	0
A_42_P528106	Glce	glucuronic acid epimerase	363073	PREDICTED: Rattus norvegicus glucuronic acid epimerase (Glce), mRNA [XM_343404]	0	-3.022	0
A_64_P065348					0	-2.402	0
A_64_P100432	LOC689519	similar to Transcriptional enhancer factor TEF-3 (TEA domain family member 4) (TEAD-4) (ETF-related factor 2) (ETFR-2) (TEF-1-related factor 1) (TEF-1-related factor FR-19) (RTEF-1)	689519	PREDICTED: Rattus norvegicus transcriptional enhancer factor TEF-3-like (LOC689519), partial mRNA [XM_001071058]	0	2.924	0
A_64_P030665	Inhbe	inhibin beta E	83711	Rattus norvegicus inhibin beta E (Inhbe), mRNA [NM_031815]	0	-8.424	0
A_42_P488758	Alg14	asparagine-linked glycosylation 14 homolog (S, cerevisiae)	362031	Rattus norvegicus asparagine-linked glycosylation 14 homolog (S, cerevisiae) (Alg14), mRNA [NM_001014176]	0	-1.733	0
A_42_P685145	Cmpk2	cytidine monophosphate (UMP-CMP) kinase 2, mitochondrial	314004	Rattus norvegicus cytidine monophosphate (UMP-CMP) kinase 2, mitochondrial (Cmpk2), nuclear gene encoding mitochondrial protein, mRNA [NM_001108017]	0	-6.856	0
A_44_P1022395	Fbxl3	F-box and leucine-rich repeat protein 3	306129	Rattus norvegicus F-box and leucine-rich repeat protein 3 (Fbxl3), mRNA [NM_001100568]	0	3.495	0
A_44_P1025790	Gsto1	glutathione S-transferase omega 1	114846	Rattus norvegicus glutathione S-transferase omega 1 (Gsto1), mRNA [NM_001007602]	0	-2.163	0
A_64_P026913	Tbx19	T-box 19	304935	Rattus norvegicus T-box 19 (Tbx19), mRNA [NM_001107193]	0	3.527	0
A_44_P407543	Mblac1	metallo-beta-lactamase domain containing 1	304346	Rattus norvegicus metallo-beta-lactamase domain containing 1 (Mblac1), mRNA [NM_001024996]	0	-4.495	0
A_44_P518500	Racgap1	Rac GTPase-activating protein 1	315298	Rattus norvegicus Rac GTPase-activating protein 1 (Racgap1), mRNA [NM_001108112]	0	2.136	0
A_64_P104850	Lyrm2	LYR motif containing 2	690354	Rattus norvegicus LYR motif containing 2 (Lyrm2), mRNA [NM_001126096]	0	-5.093	0
A_44_P373209	Clk4	CDC-like kinase 4	287269	Rattus norvegicus CDC-like kinase 4 (Clk4), mRNA [NM_001013041]	0	2.32	0
A_44_P185174	Rnf149	ring finger protein 149	363222	Uncharacterized protein [Source:UniProtKB/TrEMBL;Acc:D3ZI66] [ENSRNOT00000018684]	0	-1.533	0
A_44_P545924	RGD1306730	similar to cDNA sequence BC025641	309009	Rattus norvegicus similar to cDNA sequence BC025641 (RGD1306730), mRNA [NM_001039608]	0	1.588	0
A_64_P087105	Gpr137	G protein-coupled receptor 137	689984	Rattus norvegicus G protein-coupled receptor 137 (Gpr137), mRNA [NM_001109562]	0	-19.215	0
A_44_P107923	Alg6	asparagine-linked glycosylation 6, alpha-1,3-glucosyltransferase homolog (S, cerevisiae)	362547	Rattus norvegicus asparagine-linked glycosylation 6, alpha-1,3-glucosyltransferase homolog (S, cerevisiae) (Alg6), mRNA [NM_001033709]	0	2.976	0
A_44_P1029435	Ppm1k	protein phosphatase, Mg2+/Mn2+ dependent, 1K	312381	Rattus norvegicus protein phosphatase, Mg2+/Mn2+ dependent, 1K (Ppm1k), nuclear gene encoding mitochondrial protein, mRNA [NM_001107863]	0	4.46	0
A_44_P424087	Iqgap1	IQ motif containing GTPase activating protein 1	361598	Rattus norvegicus IQ motif containing GTPase activating protein 1 (Iqgap1), mRNA [NM_001108489]	0	2.392	0
A_64_P032743	Thrap3	thyroid hormone receptor associated protein 3	313591	Rattus norvegicus thyroid hormone receptor associated protein 3 (Thrap3), mRNA [NM_001009693]	0	3.16	0
A_44_P227604	Eme1	essential meiotic endonuclease 1 homolog 1 (S, pombe)	287634	Rattus norvegicus essential meiotic endonuclease 1 homolog 1 (S, pombe) (Eme1), mRNA [NM_001105830]	0	-1.745	0
A_44_P138167	Uap1	UDP-N-acteylglucosamine pyrophosphorylase 1	498272	Rattus norvegicus UDP-N-acteylglucosamine pyrophosphorylase 1 (Uap1), mRNA [NM_001191930]	0	1.543	0
A_64_P018821	Stk35	serine/threonine kinase 35	311419	Rattus norvegicus serine/threonine kinase 35 (Stk35), mRNA [NM_001107773]	0	3.541	0
A_64_P070502					0	-4.48	0
A_64_P025432	LOC498829	Ab2-143	498829	Rattus norvegicus Ab2-143 mRNA, complete cds, [AY325193]	0	-2.687	0
A_42_P647976	Krit1	KRIT1, ankyrin repeat containing	362317	Rattus norvegicus KRIT1, ankyrin repeat containing (Krit1), mRNA [NM_001108618]	0	1.93	0
A_44_P154112	Prkaa2	protein kinase, AMP-activated, alpha 2 catalytic subunit	78975	Rattus norvegicus protein kinase, AMP-activated, alpha 2 catalytic subunit (Prkaa2), mRNA [NM_023991]	0	2.22	0
A_64_P070113	Trim39	tripartite motif-containing 39	309591	Rattus norvegicus tripartite motif-containing 39 (Trim39), mRNA [NM_213562]	0	-2.849	0
A_42_P733027	Zc3h8	zinc finger CCCH type containing 8	311414	Rattus norvegicus zinc finger CCCH type containing 8 (Zc3h8), mRNA [NM_001012090]	0	-2.293	0
A_42_P619844	Capn7	calpain 7	306260	Rattus norvegicus calpain 7 (Capn7), mRNA [NM_001030037]	0	1.933	0
A_64_P038079	Lypd6b	LY6/PLAUR domain containing 6B	362133	Rattus norvegicus LY6/PLAUR domain containing 6B (Lypd6b), mRNA [NM_001134580]	0	-7.053	0
A_64_P068743				AGENCOURT_50138145 NCI_CGAP_Pr49 Rattus norvegicus cDNA clone IMAGE:7931597 5', mRNA sequence [DN935829]	0	-9.396	0
A_64_P002289	Zfp7	zinc finger protein 7	315101	Rattus norvegicus zinc finger protein 7 (Zfp7), mRNA [NM_001142757]	0	-2.057	0
A_64_P081962	Golt1b	golgi transport 1B	362460	Rattus norvegicus golgi transport 1B (Golt1b), mRNA [NM_001113783]	0	4.914	0
A_64_P166494	Dbnl	drebrin-like	83527	Drebrin-like protein [Source:UniProtKB/Swiss-Prot;Acc:Q9JHL4] [ENSRNOT00000017375]	0	-2.169	0
A_44_P700164	Mrps14	mitochondrial ribosomal protein S14	289143	Rattus norvegicus mitochondrial ribosomal protein S14 (Mrps14), nuclear gene encoding mitochondrial protein, mRNA [NM_001105963]	0	-3.325	0
A_43_P19812	RGD1305420	similar to Nef associated protein 1	298072	Rattus norvegicus similar to Nef associated protein 1 (RGD1305420), mRNA [NM_001025652]	0	1.656	0
A_64_P035109	Dmtf1	cyclin D binding myb-like transcription factor 1	114485	Rattus norvegicus cyclin D binding myb-like transcription factor 1 (Dmtf1), mRNA [NM_053693]	0	1.603	0
A_64_P016147	Hnrnpm	heterogeneous nuclear ribonucleoprotein M	116655	Rattus norvegicus heterogeneous nuclear ribonucleoprotein M (Hnrnpm), transcript variant 1, mRNA [NM_001109911]	0	-2.087	0
A_44_P259957	S100a1	S100 calcium binding protein A1	295214	Rattus norvegicus S100 calcium binding protein A1 (S100a1), mRNA [NM_001007636]	0	3.603	0
A_64_P030464				Uncharacterized protein [Source:UniProtKB/TrEMBL;Acc:E9PU73] [ENSRNOT00000048985]	0	-4.275	0
A_44_P228313	Mrpl35	mitochondrial ribosomal protein L35	297334	Rattus norvegicus mitochondrial ribosomal protein L35 (Mrpl35), nuclear gene encoding mitochondrial protein, mRNA [NM_001106596]	0	-1.749	0
A_64_P135220	RGD1560203	similar to ferritin heavy polypeptide-like 17	302685	Uncharacterized protein [Source:UniProtKB/TrEMBL;Acc:D3ZD56] [ENSRNOT00000041781]	0	1.687	0
A_44_P229102	Coro7	coronin 7	192276	Rattus norvegicus coronin 7 (Coro7), mRNA [NM_001191639]	0	2.664	0
A_44_P191784	Calm1	calmodulin 1	24242	Rattus norvegicus calmodulin 1 (Calm1), mRNA [NM_031969]	0	-3.076	0
A_42_P514244	Dyrk1a	dual-specificity tyrosine-(Y)-phosphorylation regulated kinase 1A	25255	Rattus norvegicus dual-specificity tyrosine-(Y)-phosphorylation regulated kinase 1A (Dyrk1a), mRNA [NM_012791]	0	2.247	0
A_64_P039792	RGD1309492	similar to mKIAA1737 protein	314330	Rattus norvegicus similar to mKIAA1737 protein (RGD1309492), mRNA [NM_001108044]	0	2.147	0
A_44_P508055	Bcl2l11	BCL2-like 11 (apoptosis facilitator)	64547	Rattus norvegicus BCL2-like 11 (apoptosis facilitator) (Bcl2l11), transcript variant 3, mRNA [NM_171988]	0	5.363	0
A_64_P246679	Rabif	RAB interacting factor	304807	Rattus norvegicus RAB interacting factor (Rabif), mRNA [NM_001007678]	0	-2.429	0
A_44_P262958	Prima1	proline rich membrane anchor 1	690195	Rattus norvegicus proline rich membrane anchor 1 (Prima1), mRNA [NM_001108721]	0	1.86	0
A_64_P130515				PREDICTED: Rattus norvegicus hypothetical protein LOC680062 (LOC680062), mRNA [XM_001055521]	0	-2.997	0
A_44_P782553					0	-10.016	0
A_42_P772136	Fam60a	family with sequence similarity 60, member A	686611	Rattus norvegicus family with sequence similarity 60, member A (Fam60a), transcript variant 1, mRNA [NM_001134711]	0	2.135	0
A_64_P080941				Uncharacterized protein [Source:UniProtKB/TrEMBL;Acc:F1MAM5] [ENSRNOT00000024645]	0	-11.596	0
A_64_P300082	Spin1	spindlin 1	361217	Rattus norvegicus spindlin 1 (Spin1), mRNA [NM_001024796]	0	2.599	0
A_44_P482519	Itgb7	integrin, beta 7	25713	Rattus norvegicus integrin, beta 7 (Itgb7), mRNA [NM_013171]	0	2.829	0
A_64_P025843	Slc35b3	solute carrier family 35, member B3	306866	Solute carrier family 35, member B3 (Predicted), isoform CRA_bUncharacterized protein [Source:UniProtKB/TrEMBL;Acc:D4AAG3] [ENSRNOT00000021669]	0	2.753	0
A_42_P829570	Rdm1	RAD52 motif 1	287726	Rattus norvegicus RAD52 motif 1 (Rdm1), mRNA [NM_001105842]	0	2.374	0
A_44_P344415	Pfkfb2	6-phosphofructo-2-kinase/fructose-2,6-biphosphatase 2	24640	Rattus norvegicus 6-phosphofructo-2-kinase/fructose-2,6-biphosphatase 2 (Pfkfb2), transcript variant 3, mRNA [NM_080477]	0	3.1	0
A_43_P14817	Afp	alpha-fetoprotein	24177	Rattus norvegicus alpha-fetoprotein (Afp), mRNA [NM_012493]	0	2.587	0
A_44_P897247	Rab11a	RAB11a, member RAS oncogene family	81830	Rattus norvegicus RAB11a, member RAS oncogene family (Rab11a), mRNA [NM_031152]	0	-7.007	0
A_44_P1007333	Gle1	GLE1 RNA export mediator homolog (yeast)	362098	Rattus norvegicus GLE1 RNA export mediator homolog (yeast) (Gle1), mRNA [NM_001025731]	0	3.576	0
A_64_P080871	RGD1307621	hypothetical LOC314168	314168	Rattus norvegicus hypothetical LOC314168 (RGD1307621), mRNA [NM_001108025]	0	2.436	0
A_44_P362981	Fabp5	fatty acid binding protein 5, epidermal	140868	Rattus norvegicus fatty acid binding protein 5, epidermal (Fabp5), mRNA [NM_145878]	0	-1.974	0
A_44_P497193	Senp8	SUMO/sentrin specific peptidase family member 8	315723	Rattus norvegicus SUMO/sentrin specific peptidase family member 8 (Senp8), mRNA [NM_001012355]	0	-1.726	0
A_64_P112846	Pskh1	protein serine kinase H1	364993	Rattus norvegicus protein serine kinase H1 (Pskh1), mRNA [NM_001108897]	0	-1.726	0
A_44_P475940	Rassf8	Ras association (RalGDS/AF-6) domain family (N-terminal) member 8	312846	Rattus norvegicus Ras association (RalGDS/AF-6) domain family (N-terminal) member 8 (Rassf8), mRNA [NM_001191753]	0	4.535	0
A_42_P800852	Ubr3	ubiquitin protein ligase E3 component n-recognin 3	311115	similar to zinc finger protein 650 [Source:RefSeq peptide;Acc:NP_001128022] [ENSRNOT00000011380]	0	2.84	0
A_44_P356375	Slain1	SLAIN motif family, member 1	361087	Rattus norvegicus SLAIN motif family, member 1 (Slain1), mRNA [NM_001014139]	0	83.765	0
A_44_P246105	Car9	carbonic anhydrase 9	313495	Rattus norvegicus carbonic anhydrase 9 (Car9), mRNA [NM_001107956]	0	2.565	0
A_43_P16941	Fam195b	family with sequence similarity 195, member B	360677	Rattus norvegicus family with sequence similarity 195, member B (Fam195b), mRNA [NM_001108311]	0	1.838	0
A_44_P241371	Cstf1	cleavage stimulation factor, 3' pre-RNA, subunit 1, 50kDa	311670	Rattus norvegicus cleavage stimulation factor, 3' pre-RNA, subunit 1, 50kDa (Cstf1), mRNA [NM_001013161]	0	2.293	0
A_64_P143067	Ddx52	DEAD (Asp-Glu-Ala-Asp) box polypeptide 52	85432	Rattus norvegicus DEAD (Asp-Glu-Ala-Asp) box polypeptide 52 (Ddx52), mRNA [NM_053525]	0	-1.933	0
A_44_P238608	Casp9	caspase 9, apoptosis-related cysteine peptidase	58918	Rattus norvegicus caspase 9, apoptosis-related cysteine peptidase (Casp9), mRNA [NM_031632]	0	-2.344	0
A_64_P132726	LOC690120	hypothetical protein LOC690120	690120	PREDICTED: Rattus norvegicus hypothetical protein LOC690120 (LOC690120), misc_RNA [XR_085881]	0	-3.203	0
A_44_P445090	Gaa	glucosidase, alpha, acid	367562	Rattus norvegicus glucosidase, alpha, acid (Gaa), mRNA [NM_199118]	0	2.759	0
A_42_P506830	Mrpl53	mitochondrial ribosomal protein L53	362388	Rattus norvegicus mitochondrial ribosomal protein L53 (Mrpl53), nuclear gene encoding mitochondrial protein, mRNA [NM_001108635]	0	1.585	0
A_64_P011744	Xpo5	exportin 5	363194	Rattus norvegicus exportin 5 (Xpo5), mRNA [NM_001108789]	0	3.799	0
A_64_P143725	Poll	polymerase (DNA directed), lambda	361767	Rattus norvegicus polymerase (DNA directed), lambda (Poll), mRNA [NM_001014168]	0	2.125	0
A_44_P914961	Otud7b	OTU domain containing 7B	310677	Rattus norvegicus OTU domain containing 7B (Otud7b), mRNA [NM_001107697]	0	-21.651	0
A_64_P043664	Rbm41	RNA binding motif protein 41	680581	Rattus norvegicus RNA binding motif protein 41 (Rbm41), mRNA [NM_001109420]	0	1.655	0
A_44_P496853					0	-2.107	0
A_44_P309650	Nol12	nucleolar protein 12	362955	Rattus norvegicus nucleolar protein 12 (Nol12), mRNA [NM_001012747]	0	-2.889	0
A_44_P113933	Tyms	thymidylate synthetase	29261	Rattus norvegicus thymidylate synthetase (Tyms), mRNA [NM_019179]	0	3.479	0
A_64_P062960	Tgfbrap1	transforming growth factor, beta receptor associated protein 1	301373	Rattus norvegicus transforming growth factor, beta receptor associated protein 1 (Tgfbrap1), mRNA [NM_001106907]	0	3.581	0
A_64_P041586	Farsb	phenylalanyl-tRNA synthetase, beta subunit	301544	Rattus norvegicus phenylalanyl-tRNA synthetase, beta subunit (Farsb), mRNA [NM_001004252]	0	-3.276	0
A_64_P055463	LOC100912109	uncharacterized LOC100912109	100912109	PREDICTED: Rattus norvegicus uncharacterized LOC100912109 (LOC100912109), misc_RNA [XR_145792]	0.051	-3.153	0.043
A_44_P168867	Laptm4b	lysosomal protein transmembrane 4 beta	315047	Rattus norvegicus lysosomal protein transmembrane 4 beta (Laptm4b), mRNA [NM_001013174]	0.051	1.874	0.043
A_64_P098364	Snx5	sorting nexin 5	296199	Rattus norvegicus sorting nexin 5 (Snx5), mRNA [NM_001106518]	0.051	1.992	0.043
A_64_P100318	Marc1	mitochondrial amidoxime reducing component 1	690745	Rattus norvegicus mitochondrial amidoxime reducing component 1 (Marc1), nuclear gene encoding mitochondrial protein, mRNA [NM_001100811]	0.051	10.439	0.043
A_64_P123991				Rattus norvegicus TL0ABA28YB17 mRNA sequence, [FQ210468]	0.051	8.801	0.043
A_64_P034774	Mapt	microtubule-associated protein tau	29477	Rattus norvegicus microtubule-associated protein tau (Mapt), mRNA [NM_017212]	0.051	2.515	0.043
A_44_P916510	Kctd5	potassium channel tetramerisation domain containing 5	287109	Rattus norvegicus potassium channel tetramerisation domain containing 5 (Kctd5), mRNA [NM_001105768]	0.051	-1.72	0.043
A_44_P164138	Als2cr12	amyotrophic lateral sclerosis 2 (juvenile) chromosome region, candidate 12 (human)	316413	Rattus norvegicus amyotrophic lateral sclerosis 2 (juvenile) chromosome region, candidate 12 (human) (Als2cr12), mRNA [NM_001014101]	0.051	-5.025	0.043
A_44_P466271	Sphk2	sphingosine kinase 2	308589	Rattus norvegicus sphingosine kinase 2 (Sphk2), mRNA [NM_001012066]	0.051	-2.146	0.043
A_64_P079759					0.051	4.687	0.043
A_64_P033322	Lin7c	lin-7 homolog C (C, elegans)	60442	Rattus norvegicus lin-7 homolog C (C, elegans) (Lin7c), mRNA [NM_021851]	0.051	3.099	0.043
A_44_P1031813	Ufl1	Ufm1-specific ligase 1	313115	Rattus norvegicus Ufm1-specific ligase 1 (Ufl1), mRNA [NM_001126279]	0.051	1.387	0.043
A_44_P332041	Arl1	ADP-ribosylation factor-like 1	64187	Rattus norvegicus ADP-ribosylation factor-like 1 (Arl1), mRNA [NM_022385]	0.051	-1.593	0.043
A_64_P094781	Zkscan3	zinc finger with KRAB and SCAN domains 3	306977	Rattus norvegicus zinc finger with KRAB and SCAN domains 3 (Zkscan3), mRNA [NM_001012053]	0.051	-3.564	0.043
A_44_P993359				MMU64033 Tera {Mus musculus} (exp=-1; wgp=0; cg=0), partial (13%) [TC591393]	0.051	-2.874	0.043
A_42_P648475	Plxnc1	plexin C1	362873	PREDICTED: Rattus norvegicus plexin C1 (Plxnc1), mRNA [XM_003750312]	0.051	-1.671	0.043
A_42_P811423	Vcl	vinculin	305679	Rattus norvegicus vinculin (Vcl), mRNA [NM_001107248]	0.051	1.824	0.043
A_44_P915229	Wdr89	WD repeat domain 89	314243	Rattus norvegicus WD repeat domain 89 (Wdr89), mRNA [NM_001014078]	0.05	2.288	0.043
A_44_P110035	Trim33	tripartite motif-containing 33	365894	Uncharacterized protein [Source:UniProtKB/TrEMBL;Acc:D3ZUK4] [ENSRNOT00000025600]	0.05	2.981	0.043
A_64_P160673	Tor1aip2	torsin A interacting protein 2	304881	Rattus norvegicus torsin A interacting protein 2 (Tor1aip2), transcript variant 1, mRNA [NM_199100]	0.05	1.796	0.043
A_44_P532436	Gnptab	N-acetylglucosamine-1-phosphate transferase, alpha and beta subunits	362865	Uncharacterized protein [Source:UniProtKB/TrEMBL;Acc:D3ZJS1] [ENSRNOT00000006946]	0.05	2.939	0.043
A_44_P555862	Msrb1	methionine sulfoxide reductase B1	685059	Rattus norvegicus methionine sulfoxide reductase B1 (Msrb1), mRNA [NM_001044285]	0.05	2.573	0.043
A_64_P138632					0.05	1.293	0.043
A_44_P276435	Nat1	N-acetyltransferase 1	116631	Rattus norvegicus N-acetyltransferase 1 (Nat1), transcript variant 1, mRNA [NM_053853]	0.05	-2.013	0.043
A_64_P066276	Mxi1	MAX interactor 1	25701	Rattus norvegicus MAX interactor 1 (Mxi1), mRNA [NM_013160]	0.05	5.309	0.043
A_43_P14036	Ifi27l2b	interferon, alpha-inducible protein 27 like 2B	299269	Rattus norvegicus interferon, alpha-inducible protein 27 like 2B (Ifi27l2b), mRNA [NM_206846]	0.05	-3.042	0.043
A_64_P133323	Tbcc	tubulin folding cofactor C	316221	Rattus norvegicus tubulin folding cofactor C (Tbcc), mRNA [NM_001108200]	0.05	-3.993	0.043
A_64_P001622	LOC100125385	hypothetical protein LOC100125385	100125385	Rattus norvegicus hypothetical protein LOC100125385 (LOC100125385), mRNA [NM_001103364]	0.05	3.28	0.043
A_43_P11315	Etfb	electron-transfer-flavoprotein, beta polypeptide	292845	Rattus norvegicus electron-transfer-flavoprotein, beta polypeptide (Etfb), mRNA [NM_001004220]	0.05	-1.745	0.043
A_44_P1038655	Ttc25	tetratricopeptide repeat domain 25	303534	Rattus norvegicus tetratricopeptide repeat domain 25 (Ttc25), mRNA [NM_001107049]	0.05	-4.435	0.043
A_64_P101046	Suv420h2	suppressor of variegation 4-20 homolog 2 (Drosophila)	308345	Rattus norvegicus suppressor of variegation 4-20 homolog 2 (Drosophila) (Suv420h2), mRNA [NM_001107475]	0.05	1.635	0.043
A_64_P017631	Med9	mediator complex subunit 9	497914	Rattus norvegicus mediator complex subunit 9 (Med9), mRNA [NM_001127302]	0.05	-3.134	0.043
A_64_P014867	Pfkp	phosphofructokinase, platelet	60416	Rattus norvegicus phosphofructokinase, platelet (Pfkp), mRNA [NM_206847]	0.05	40.43	0.043
A_42_P636963	Zfp46	zinc finger protein 46	298558	Rattus norvegicus zinc finger protein 46 (Zfp46), mRNA [NM_001106691]	0.05	-3.061	0.043
A_44_P224326	Rnf38	ring finger protein 38	171501	Rattus norvegicus ring finger protein 38 (Rnf38), mRNA [NM_134467]	0.05	4.943	0.043
A_42_P696282	Fuom	fucose mutarotase	293587	Rattus norvegicus fucose mutarotase (Fuom), mRNA [NM_001106310]	0.049	2.367	0.043
A_64_P126397				Uncharacterized protein [Source:UniProtKB/TrEMBL;Acc:D3ZNE4] [ENSRNOT00000050382]	0.049	-12.419	0.043
A_42_P546058	Crcp	CGRP receptor component	114205	Rattus norvegicus CGRP receptor component (Crcp), mRNA [NM_053670]	0.049	-1.496	0.043
A_44_P646692				Q673H1_MOUSE (Q673H1) Tumor suppressor candidate 1, partial (32%) [TC635663]	0.049	-6.962	0.043
A_64_P112734	Tmem198b	transmembrane protein 198b	500762	Rattus norvegicus transmembrane protein 198b (Tmem198b), mRNA [NM_001109281]	0.049	-4.121	0.043
A_43_P21639	Plekhg3	pleckstrin homology domain containing, family G (with RhoGef domain) member 3	314249	Uncharacterized protein [Source:UniProtKB/TrEMBL;Acc:D3ZA21] [ENSRNOT00000008721]	0.049	2.541	0.043
A_44_P700360	Rab9b	RAB9B, member RAS oncogene family	367915	Rattus norvegicus RAB9B, member RAS oncogene family (Rab9b), mRNA [NM_001109018]	0.049	-8.191	0.043
A_64_P007332	Mutyh	mutY homolog (E, coli)	170841	Rattus norvegicus mutY homolog (E, coli) (Mutyh), nuclear gene encoding mitochondrial protein, mRNA [NM_133316]	0.049	2.634	0.043
A_64_P147069	37500	septin 2	117515	Rattus norvegicus septin 2 (Sept2), mRNA [NM_057148]	0.049	-1.495	0.043
A_64_P051786	Klc1	kinesin light chain 1	171041	Rattus norvegicus kinesin light chain 1 (Klc1), transcript variant B, mRNA [NM_001081973]	0.049	-2.299	0.043
A_64_P126955	Rybp	RING1 and YY1 binding protein	312603	Rattus norvegicus RING1 and YY1 binding protein (Rybp), mRNA [NM_001107879]	0.049	3.055	0.043
A_44_P899293	Snai1	snail homolog 1 (Drosophila)	116490	Rattus norvegicus snail homolog 1 (Drosophila) (Snai1), mRNA [NM_053805]	0.049	26.016	0.043
A_44_P316490	Cars2	cysteinyl-tRNA synthetase 2, mitochondrial	361184	Rattus norvegicus cysteinyl-tRNA synthetase 2, mitochondrial (Cars2), nuclear gene encoding mitochondrial protein, mRNA [NM_001177684]	0.049	2.254	0.043
A_64_P154424					0.049	-2.126	0.043
A_64_P006408	Itch	itchy E3 ubiquitin protein ligase	311567	Rattus norvegicus itchy E3 ubiquitin protein ligase (Itch), mRNA [NM_001005887]	0.049	2.492	0.043
A_64_P014918	Ddx3x	DEAD (Asp-Glu-Ala-Asp) box polypeptide 3, X-linked	317335	Rattus norvegicus DEAD (Asp-Glu-Ala-Asp) box polypeptide 3, X-linked (Ddx3x), mRNA [NM_001108246]	0.049	1.765	0.043
A_64_P047152	Ctdspl2	CTD (carboxy-terminal domain, RNA polymerase II, polypeptide A) small phosphatase like 2	311368	Rattus norvegicus CTD (carboxy-terminal domain, RNA polymerase II, polypeptide A) small phosphatase like 2 (Ctdspl2), mRNA [NM_001014048]	0.049	2.614	0.043
A_64_P010887	Sat1	spermidine/spermine N1-acetyl transferase 1	302642	Rattus norvegicus spermidine/spermine N1-acetyl transferase 1 (Sat1), mRNA [NM_001007667]	0.049	4.389	0.043
A_64_P117373	Ttc17	tetratricopeptide repeat domain 17	311224	Rattus norvegicus tetratricopeptide repeat domain 17 (Ttc17), mRNA [NM_001107752]	0.049	-8.613	0.043
A_44_P166447	Fdx1l	ferredoxin 1-like	313786	Rattus norvegicus ferredoxin 1-like (Fdx1l), nuclear gene encoding mitochondrial protein, mRNA [NM_001108002]	0.049	1.473	0.043
A_64_P059790					0.048	2.512	0.043
A_64_P080509	Fut1	fucosyltransferase 1	81919	Rattus norvegicus fucosyltransferase 1 (Fut1), mRNA [NM_031236]	0.048	-5.67	0.043
A_64_P030357	Hist3h2bb	histone cluster 3, H2bb	691488	Rattus norvegicus histone cluster 3, H2bb (Hist3h2bb), mRNA [NM_001109641]	0.048	4.371	0.043
A_64_P078060	Nprl2	nitrogen permease regulator-like 2 (S, cerevisiae)	363138	Rattus norvegicus nitrogen permease regulator-like 2 (S, cerevisiae) (Nprl2), mRNA [NM_001025744]	0.048	2.597	0.043
A_64_P079920	Tbl1x	transducin (beta)-like 1 X-linked	302711	Rattus norvegicus transducin (beta)-like 1 X-linked (Tbl1x), mRNA [NM_001106964]	0.048	2.748	0.043
A_44_P526390	Paip1	poly(A) binding protein interacting protein 1	365684	Rattus norvegicus poly(A) binding protein interacting protein 1 (Paip1), mRNA [NM_001108937]	0.048	-1.705	0.043
A_42_P830152	Mob2	MOB kinase activator 2	499288	Rattus norvegicus MOB kinase activator 2 (Mob2), mRNA [NM_001109159]	0.048	1.666	0.043
A_64_P049271	Actr3	ARP3 actin-related protein 3 homolog (yeast)	81732	Rattus norvegicus ARP3 actin-related protein 3 homolog (yeast) (Actr3), mRNA [NM_031068]	0.048	1.846	0.043
A_64_P030122	RGD1564719	similar to RIKEN cDNA C230052I12	502320	Rattus norvegicus similar to RIKEN cDNA C230052I12 (RGD1564719), mRNA [NM_001109335]	0.048	-3.633	0.043
A_64_P028501				Uncharacterized protein [Source:UniProtKB/TrEMBL;Acc:F1LV63] [ENSRNOT00000043733]	0.048	2.579	0.043
A_44_P132598	Smagp	small cell adhesion glycoprotein	300236	Rattus norvegicus small cell adhesion glycoprotein (Smagp), mRNA [NM_182817]	0.048	-2.519	0.043
A_42_P665627	Mgat5	mannosyl (alpha-1,6-)-glycoprotein beta-1,6-N-acetyl-glucosaminyltransferase	65271	Rattus norvegicus mannosyl (alpha-1,6-)-glycoprotein beta-1,6-N-acetyl-glucosaminyltransferase (Mgat5), mRNA [NM_023095]	0.048	2.706	0.043
A_42_P533792	Srpk2	SRSF protein kinase 2	296753	Rattus norvegicus SRSF protein kinase 2 (Srpk2), mRNA [NM_001106575]	0.048	2.774	0.043
A_43_P17437	Taf12	TAF12 RNA polymerase II, TATA box binding protein (TBP)-associated factor	682902	Rattus norvegicus TAF12 RNA polymerase II, TATA box binding protein (TBP)-associated factor (Taf12), mRNA [NM_001115036]	0.048	-1.891	0.043
A_64_P043722	Vps33b	vacuolar protein sorting 33 homolog B (yeast)	64060	Rattus norvegicus vacuolar protein sorting 33 homolog B (yeast) (Vps33b), mRNA [NM_022286]	0.048	-2.613	0.043
A_44_P1047615	Lsm14a	LSM14A, SCD6 homolog A (S, cerevisiae)	361554	Rattus norvegicus LSM14A, SCD6 homolog A (S, cerevisiae) (Lsm14a), mRNA [NM_001127552]	0.048	2.047	0.043
A_43_P20930	Thumpd2	THUMP domain containing 2	313851	Rattus norvegicus THUMP domain containing 2 (Thumpd2), transcript variant 2, mRNA [NM_001012108]	0.048	1.721	0.043
A_44_P338068	Ccdc134	coiled-coil domain containing 134	500909	Rattus norvegicus coiled-coil domain containing 134 (Ccdc134), mRNA [NM_001024355]	0.048	-2.476	0.043
A_64_P032643	Hells	helicase, lymphoid specific	294071	Rattus norvegicus helicase, lymphoid specific (Hells), mRNA [NM_001106371]	0.048	2.814	0.043
A_44_P494242	Anxa7	annexin A7	155423	Rattus norvegicus annexin A7 (Anxa7), mRNA [NM_130416]	0.048	-1.76	0.043
A_64_P045857	Dctn4	dynactin 4 (p62)	84428	Dynactin subunit 4 [Source:UniProtKB/Swiss-Prot;Acc:Q9QUR2] [ENSRNOT00000026394]	0.047	7.51	0.043
A_64_P144203	Ganab	glucosidase, alpha; neutral AB	293721	Rattus norvegicus glucosidase, alpha; neutral AB (Ganab), mRNA [NM_001106334]	0.047	-1.556	0.043
A_44_P472011	Pigw	phosphatidylinositol glycan anchor biosynthesis, class W	378774	Rattus norvegicus phosphatidylinositol glycan anchor biosynthesis, class W (Pigw), mRNA [NM_194461]	0.047	-2.693	0.043
A_64_P137887	Cdk20	cyclin-dependent kinase 20	364666	Rattus norvegicus cyclin-dependent kinase 20 (Cdk20), mRNA [NM_001025752]	0.047	1.892	0.043
A_42_P545943	Ca2	carbonic anhydrase 2	54231	Rattus norvegicus carbonic anhydrase 2 (Ca2), mRNA [NM_019291]	0.047	4.972	0.043
A_43_P17531	Bloc1s5	biogenesis of lysosomal organelles complex-1, subunit 5, muted	306868	Rattus norvegicus biogenesis of lysosomal organelles complex-1, subunit 5, muted (Bloc1s5), mRNA [NM_001107347]	0.047	-3.202	0.043
A_64_P039853	Ssu72	SSU72 RNA polymerase II CTD phosphatase homolog (S, cerevisiae)	298681	Rattus norvegicus SSU72 RNA polymerase II CTD phosphatase homolog (S, cerevisiae) (Ssu72), mRNA [NM_001025657]	0.047	-4.471	0.043
A_44_P1044736	Wbp4	WW domain binding protein 4	114765	Rattus norvegicus WW domain binding protein 4 (Wbp4), mRNA [NM_053766]	0.047	3.511	0.043
A_64_P060151	Ccdc93	coiled-coil domain containing 93	304743	Rattus norvegicus coiled-coil domain containing 93 (Ccdc93), mRNA [NM_001024997]	0.047	2.612	0.043
A_42_P526728	Bbs9	Bardet-Biedl syndrome 9	315484	PREDICTED: Rattus norvegicus Bardet-Biedl syndrome 9 (Bbs9), mRNA [XM_235942]	0.047	5.323	0.043
A_64_P100428	Trmt112	tRNA methyltransferase 11-2 homolog (S, cerevisiae)	293700	Rattus norvegicus tRNA methyltransferase 11-2 homolog (S, cerevisiae) (Trmt112), mRNA [NM_001106330]	0.047	1.79	0.043
A_43_P10909	Gtf2h3	general transcription factor IIH, polypeptide 3	288651	Rattus norvegicus general transcription factor IIH, polypeptide 3 (Gtf2h3), mRNA [NM_001024236]	0.047	-3.44	0.043
A_64_P122098					0.047	1.848	0.043
A_44_P283561	Mgst1	microsomal glutathione S-transferase 1	171341	Rattus norvegicus microsomal glutathione S-transferase 1 (Mgst1), mRNA [NM_134349]	0.047	2.004	0.043
A_64_P164889	Ppp2r3c	protein phosphatase 2, regulatory subunit B'', gamma	362739	Rattus norvegicus protein phosphatase 2, regulatory subunit B'', gamma (Ppp2r3c), mRNA [NM_001014196]	0.047	2.164	0.043
A_43_P10512	Sft2d3	SFT2 domain containing 3	364835	Rattus norvegicus SFT2 domain containing 3 (Sft2d3), mRNA [NM_001108887]	0.047	-4.402	0.043
A_64_P055890					0.047	-1.981	0.043
A_64_P015911				Rattus norvegicus TL0AEA7YD23 mRNA sequence, [FQ231120]	0.047	3.779	0.043
A_64_P059761	Zcchc2	zinc finger, CCHC domain containing 2	304695	Rattus norvegicus zinc finger, CCHC domain containing 2 (Zcchc2), transcript variant 2, mRNA [NM_001271042]	0.047	2.159	0.043
A_42_P732101	Slc22a23	solute carrier family 22, member 23	64559	Rattus norvegicus solute carrier family 22, member 23 (Slc22a23), mRNA [NM_022624]	0.047	-13.99	0.043
A_42_P652357	Cttn	cortactin	60465	Rattus norvegicus cortactin (Cttn), mRNA [NM_021868]	0.047	-1.757	0.043
A_64_P044101	RGD1307465	similar to RIKEN cDNA 8430406I07	296200	Rattus norvegicus similar to RIKEN cDNA 8430406I07 (RGD1307465), mRNA [NM_001009655]	0.046	-3.44	0.043
A_44_P1028549	Casp4	caspase 4, apoptosis-related cysteine peptidase	114555	Rattus norvegicus caspase 4, apoptosis-related cysteine peptidase (Casp4), mRNA [NM_053736]	0.046	-2.393	0.043
A_44_P491771	Dync1li2	dynein, cytoplasmic 1 light intermediate chain 2	81655	Rattus norvegicus dynein, cytoplasmic 1 light intermediate chain 2 (Dync1li2), mRNA [NM_031026]	0.046	2.039	0.043
A_64_P020692	Gdf7	growth differentiation factor 7	252833	Rattus norvegicus growth differentiation factor 7 (Gdf7), mRNA [NM_001170350]	0.046	2.314	0.043
A_43_P16992	Auh	AU RNA binding protein/enoyl-CoA hydratase	361215	Rattus norvegicus AU RNA binding protein/enoyl-CoA hydratase (Auh), nuclear gene encoding mitochondrial protein, mRNA [NM_001108407]	0.046	2.814	0.043
A_44_P1045834	Gmppb	GDP-mannose pyrophosphorylase B	363145	Rattus norvegicus GDP-mannose pyrophosphorylase B (Gmppb), mRNA [NM_001108781]	0.046	-1.66	0.043
A_64_P153901				Rattus norvegicus similar to ets variant gene 5 (LOC294776), mRNA [XM_226808]	0.046	-2.856	0.043
A_64_P157385	Dus4l	dihydrouridine synthase 4-like (S, cerevisiae)	366593	Rattus norvegicus dihydrouridine synthase 4-like (S, cerevisiae) (Dus4l), mRNA [NM_001135803]	0.046	-3.761	0.043
A_64_P137966	Pde12	phosphodiesterase 12	306231	Rattus norvegicus phosphodiesterase 12 (Pde12), mRNA [NM_001013998]	0.046	-6.526	0.043
A_44_P1038121	Tubgcp2	tubulin, gamma complex associated protein 2	309098	Rattus norvegicus tubulin, gamma complex associated protein 2 (Tubgcp2), mRNA [NM_001107560]	0.046	1.985	0.043
A_64_P128355				Uncharacterized protein [Source:UniProtKB/TrEMBL;Acc:D3ZAA7] [ENSRNOT00000035050]	0.046	-5.815	0.043
A_64_P022248	Ccdc62	coiled-coil domain containing 62	689909	Rattus norvegicus coiled-coil domain containing 62 (Ccdc62), mRNA [NM_001134766]	0.046	-1.776	0.043
A_42_P567268	Mt2A	metallothionein 2A	689415	Rattus norvegicus metallothionein 2A (Mt2A), mRNA [NM_001137564]	0.046	12.41	0.043
A_64_P104800	LOC684903	similar to Probable ATP-dependent RNA helicase DHX34 (DEAH box protein 34)	684903	Rattus norvegicus similar to Probable ATP-dependent RNA helicase DHX34 (DEAH box protein 34) (LOC684903), mRNA [NM_001271452]	0.046	2.193	0.043
A_64_P027696					0.046	-2.192	0.043
A_64_P114019	Ssr1	signal sequence receptor, alpha	361233	Rattus norvegicus signal sequence receptor, alpha (Ssr1), mRNA [NM_001008891]	0.046	-2.535	0.043
A_44_P146902	Map4k3	mitogen-activated protein kinase kinase kinase kinase 3	170920	Rattus norvegicus mitogen-activated protein kinase kinase kinase kinase 3 (Map4k3), mRNA [NM_133407]	0.046	1.843	0.043
A_44_P550590	Rinl	Ras and Rab interactor-like	292760	Rattus norvegicus Ras and Rab interactor-like (Rinl), mRNA [NM_001106241]	0.046	-3.248	0.043
A_44_P280410	Adprh	ADP-ribosylarginine hydrolase	25371	Rattus norvegicus ADP-ribosylarginine hydrolase (Adprh), mRNA [NM_183325]	0.046	1.666	0.043
A_44_P975634	Tfeb	transcription factor EB	316214	Rattus norvegicus transcription factor EB (Tfeb), mRNA [NM_001025707]	0.046	3.409	0.043
A_64_P117663					0.046	-1.612	0.043
A_44_P400135	Hax1	HCLS1 associated protein X-1	291202	Rattus norvegicus HCLS1 associated protein X-1 (Hax1), mRNA [NM_181627]	0.046	-1.531	0.043
A_44_P107097	Dcps	decapping enzyme, scavenger	266605	Rattus norvegicus decapping enzyme, scavenger (Dcps), mRNA [NM_153302]	0.046	-1.906	0.043
A_42_P654865	Otub2	OTU domain, ubiquitin aldehyde binding 2	314405	Rattus norvegicus OTU domain, ubiquitin aldehyde binding 2 (Otub2), mRNA [NM_001108053]	0.045	-5.35	0.043
A_44_P555910	Taco1	translational activator of mitochondrially encoded cytochrome c oxidase I	360645	Rattus norvegicus translational activator of mitochondrially encoded cytochrome c oxidase I (Taco1), nuclear gene encoding mitochondrial protein, mRNA [NM_001108302]	0.045	-4.821	0.043
A_64_P073540	Arhgef18	rho/rac guanine nucleotide exchange factor (GEF) 18	304193	Rattus norvegicus rho/rac guanine nucleotide exchange factor (GEF) 18 (Arhgef18), mRNA [NM_001107115]	0.045	1.477	0.043
A_42_P764466	Arhgap18	Rho GTPase activating protein 18	293947	Rattus norvegicus Rho GTPase activating protein 18 (Arhgap18), mRNA [NM_001170575]	0.045	2.454	0.043
A_43_P19361	Abhd5	abhydrolase domain containing 5	316122	Rattus norvegicus abhydrolase domain containing 5 (Abhd5), mRNA [NM_212524]	0.045	5.745	0.043
A_44_P745100	Cisd2	CDGSH iron sulfur domain 2	295457	Rattus norvegicus CDGSH iron sulfur domain 2 (Cisd2), mRNA [NM_001191608]	0.045	-2.742	0.043
A_44_P944353	Armc2	armadillo repeat containing 2	499470	Uncharacterized protein [Source:UniProtKB/TrEMBL;Acc:D4AE64] [ENSRNOT00000031047]	0.045	-3.268	0.043
A_44_P279002	Prpf40a	PRP40 pre-mRNA processing factor 40 homolog A (S, cerevisiae)	295607	Rattus norvegicus PRP40 pre-mRNA processing factor 40 homolog A (S, cerevisiae) (Prpf40a), mRNA [NM_001106480]	0.045	2.427	0.043
A_64_P156940	Olr372	olfactory receptor 372	405934	Rattus norvegicus olfactory receptor 372 (Olr372), mRNA [NM_001001048]	0.045	2.506	0.043
A_64_P071695				MTCPA_MOUSE (Q61908) P8 MTCP-1 protein (Mature T-cell proliferation-1 type A) (MTCP-1 type A) (P8MTCP1), complete [TC597710]	0.045	2.335	0.043
A_44_P1011038	Fbxo31	F-box protein 31	498959	Rattus norvegicus F-box protein 31 (Fbxo31), mRNA [NM_001044259]	0.045	1.734	0.043
A_42_P763424	Atp11a	ATPase, class VI, type 11A	306600	Rattus norvegicus ATPase, class VI, type 11A (Atp11a), mRNA [NM_001107324]	0.045	-2.067	0.043
A_64_P114900	Prelid2	PRELI domain containing 2	681037	Rattus norvegicus PRELI domain containing 2 (Prelid2), mRNA [NM_001271333]	0.045	3.376	0.043
A_42_P761277	Fam213a	family with sequence similarity 213, member A	290529	Rattus norvegicus family with sequence similarity 213, member A (Fam213a), mRNA [NM_001008297]	0.045	-2.636	0.043
A_64_P077525	Tsr2	TSR2, 20S rRNA accumulation, homolog (S, cerevisiae)	317418	Rattus norvegicus TSR2, 20S rRNA accumulation, homolog (S, cerevisiae) (Tsr2), mRNA [NM_001115027]	0.045	-5.006	0.043
A_64_P062373	Vps37d	vacuolar protein sorting 37 homolog D (S, cerevisiae)	687208	Rattus norvegicus vacuolar protein sorting 37 homolog D (S, cerevisiae) (Vps37d), mRNA [NM_001128193]	0.045	2.165	0.043
A_64_P032604	Ak2	adenylate kinase 2	24184	Rattus norvegicus adenylate kinase 2 (Ak2), nuclear gene encoding mitochondrial protein, transcript variant 1, mRNA [NM_030986]	0.045	1.792	0.043
A_44_P290591	Pvrl2	poliovirus receptor-related 2	308417	Rattus norvegicus poliovirus receptor-related 2 (Pvrl2), mRNA [NM_001012064]	0.045	-6.632	0.043
A_64_P037264	Sgms1	sphingomyelin synthase 1	353229	Rattus norvegicus sphingomyelin synthase 1 (Sgms1), mRNA [NM_181386]	0.045	3.327	0.043
A_44_P281435	Ndrg3	N-myc downstream regulated gene 3	296318	Rattus norvegicus N-myc downstream regulated gene 3 (Ndrg3), mRNA [NM_001013923]	0.045	3.836	0.043
A_64_P089425					0.045	-1.882	0.043
A_42_P719179	Rsu1	Ras suppressor protein 1	680419	Rattus norvegicus Ras suppressor protein 1 (Rsu1), mRNA [NM_001109404]	0.045	1.858	0.043
A_64_P028627	Appl1	adaptor protein, phosphotyrosine interaction, PH domain and leucine zipper containing 1	290537	PREDICTED: Rattus norvegicus adaptor protein, phosphotyrosine interaction, PH domain and leucine zipper containing 1 (Appl1), mRNA [XM_002725153]	0.045	1.748	0.043
A_64_P144700	Usp40	ubiquitin specific peptidase 40	316599	Rattus norvegicus ubiquitin specific peptidase 40 (Usp40), mRNA [NM_001134885]	0.044	-2.559	0.043
A_64_P124468	Gtf2ird2	GTF2I repeat domain containing 2	288606	Rattus norvegicus GTF2I repeat domain containing 2 (Gtf2ird2), mRNA [NM_001271485]	0.044	-3.072	0.043
A_44_P252921	Sec23ip	SEC23 interacting protein	309010	Rattus norvegicus SEC23 interacting protein (Sec23ip), mRNA [NM_001134859]	0.044	1.629	0.043
A_64_P005626	Anxa9	annexin A9	689830	PREDICTED: Rattus norvegicus annexin A9 (Anxa9), mRNA [XM_001072193]	0.044	-10.073	0.043
A_42_P608768	Bbs12	Bardet-Biedl syndrome 12	365770	Uncharacterized protein [Source:UniProtKB/TrEMBL;Acc:D3ZYF7] [ENSRNOT00000009898]	0.044	-9.429	0.043
A_42_P747877	Eif2b1	eukaryotic translation initiation factor 2B, subunit 1 alpha	64514	Rattus norvegicus eukaryotic translation initiation factor 2B, subunit 1 alpha (Eif2b1), mRNA [NM_172029]	0.044	-1.958	0.043
A_64_P157728	Zcchc9	zinc finger, CCHC domain containing 9	309986	Rattus norvegicus zinc finger, CCHC domain containing 9 (Zcchc9), mRNA [NM_001013156]	0.044	1.624	0.043
A_64_P162599	Psat1	phosphoserine aminotransferase 1	293820	Rattus norvegicus phosphoserine aminotransferase 1 (Psat1), mRNA [NM_198738]	0.044	-1.917	0.043
A_44_P100980	Rev1	REV1, polymerase (DNA directed)	316344	Rattus norvegicus REV1, polymerase (DNA directed) (Rev1), mRNA [NM_001108213]	0.044	1.889	0.043
A_42_P530396	Ube2l3	ubiquitin-conjugating enzyme E2L 3	363836	Rattus norvegicus ubiquitin-conjugating enzyme E2L 3 (Ube2l3), mRNA [NM_001108847]	0.044	-1.691	0.043
A_64_P057487					0.044	3.447	0.043
A_64_P089120	Akap10	A kinase (PRKA) anchor protein 10	360540	Rattus norvegicus A kinase (PRKA) anchor protein 10 (Akap10), nuclear gene encoding mitochondrial protein, mRNA [NM_001114606]	0.044	1.854	0.043
A_64_P002061	Lsm14a	LSM14A, SCD6 homolog A (S, cerevisiae)	361554	Rattus norvegicus LSM14A, SCD6 homolog A (S, cerevisiae) (Lsm14a), mRNA [NM_001127552]	0.044	2.524	0.043
A_64_P109502	Vom2r35	vomeronasal 2 receptor, 35	292615	Rattus norvegicus vomeronasal 2 receptor, 35 (Vom2r35), mRNA [NM_001099473]	0.044	2.496	0.043
A_64_P105402	Gucy2d	guanylate cyclase 2d	113911	Rattus norvegicus guanylate cyclase 2d (Gucy2d), mRNA [NM_130737]	0.044	-4.639	0.043
A_44_P550250	Rcbtb2	regulator of chromosome condensation (RCC1) and BTB (POZ) domain containing protein 2	290363	Rattus norvegicus regulator of chromosome condensation (RCC1) and BTB (POZ) domain containing protein 2 (Rcbtb2), mRNA [NM_199084]	0.044	3.891	0.043
A_64_P121779	LOC680036	similar to methionine sulfoxide reductase B3 isoform 2	680036	PREDICTED: Rattus norvegicus methionine-R-sulfoxide reductase B3, mitochondrial-like (LOC680036), mRNA [XM_001055430]	0.044	5.009	0.043
A_44_P299571	Olah	oleoyl-ACP hydrolase	64669	Rattus norvegicus oleoyl-ACP hydrolase (Olah), mRNA [NM_022705]	0.044	-2.267	0.043
A_64_P052435	Ints3	integrator complex subunit 3	361988	Uncharacterized protein [Source:UniProtKB/TrEMBL;Acc:D3ZAI3] [ENSRNOT00000020575]	0.044	-2.058	0.043
A_64_P049827	Dbp	D site of albumin promoter (albumin D-box) binding protein	24309	Rattus norvegicus D site of albumin promoter (albumin D-box) binding protein (Dbp), mRNA [NM_012543]	0.044	3.083	0.043
A_44_P323404	Cntf	ciliary neurotrophic factor	25707	Rattus norvegicus ciliary neurotrophic factor (Cntf), mRNA [NM_013166]	0.044	-6.249	0.043
A_64_P025903	Slc26a6	solute carrier family 26, member 6	301010	Rattus norvegicus solute carrier family 26, member 6 (Slc26a6), mRNA [NM_001143817]	0.044	3.166	0.043
A_44_P452546	Gstcd	glutathione S-transferase, C-terminal domain containing	310855	Rattus norvegicus glutathione S-transferase, C-terminal domain containing (Gstcd), mRNA [NM_001107725]	0.044	-1.464	0.043
A_44_P142817	Fem1b	fem-1 homolog b (C, elegans)	315745	Rattus norvegicus fem-1 homolog b (C, elegans) (Fem1b), mRNA [NM_001108157]	0.044	3.61	0.043
A_44_P354665	Zfp672	zinc finger protein 672	303165	Rattus norvegicus zinc finger protein 672 (Zfp672), mRNA [NM_001007669]	0.043	-4.513	0.043
A_44_P1038238	Myg1	melanocyte proliferating gene 1	300258	Rattus norvegicus melanocyte proliferating gene 1 (Myg1), mRNA [NM_001005545]	0.043	1.838	0.043
A_44_P441181	Osr2	odd-skipped related 2 (Drosophila)	315039	Rattus norvegicus odd-skipped related 2 (Drosophila) (Osr2), mRNA [NM_001012118]	0.087	3.47	0.065
A_43_P12783	Col1a2	collagen, type I, alpha 2	84352	Rattus norvegicus collagen, type I, alpha 2 (Col1a2), mRNA [NM_053356]	0.087	2.416	0.065
A_64_P011229	Kcnk7	potassium channel, subfamily K, member 7	499303	PREDICTED: Rattus norvegicus similar to two pore domain K+ channel subunit (RGD1565025), mRNA [XM_002725775]	0.087	-4.306	0.065
A_64_P315073	Rbm5	RNA binding motif protein 5	300996	Rattus norvegicus RNA binding motif protein 5 (Rbm5), mRNA [NM_001100548]	0.087	8.653	0.065
A_42_P598965	Dcaf11	DDB1 and CUL4 associated factor 11	305895	Rattus norvegicus DDB1 and CUL4 associated factor 11 (Dcaf11), transcript variant 1, mRNA [NM_001009686]	0.086	2.556	0.065
A_64_P151188	Foxk1	forkhead box K1	304298	Rattus norvegicus forkhead box K1 (Foxk1), mRNA [NM_001037219]	0.086	10.933	0.065
A_44_P607259	Slc10a3	solute carrier family 10 (sodium/bile acid cotransporter family), member 3	501665	Rattus norvegicus solute carrier family 10 (sodium/bile acid cotransporter family), member 3 (Slc10a3), mRNA [NM_001024368]	0.086	-3.963	0.065
A_64_P023451	Zfp36l1	zinc finger protein 36, C3H type-like 1	29344	Rattus norvegicus zinc finger protein 36, C3H type-like 1 (Zfp36l1), mRNA [NM_017172]	0.086	4.648	0.065
A_42_P813939	Appl2	adaptor protein, phosphotyrosine interaction, PH domain and leucine zipper containing 2	362860	Rattus norvegicus adaptor protein, phosphotyrosine interaction, PH domain and leucine zipper containing 2 (Appl2), mRNA [NM_001108741]	0.086	2.806	0.065
A_64_P087409	RGD1561318	similar to SET domain-containing protein	100361623	PREDICTED: Rattus norvegicus hypothetical LOC100361623 (LOC100361623), mRNA [XM_003752104]	0.086	1.633	0.065
A_64_P063578	LOC100913060	voltage-dependent anion-selective channel protein 1-like	100913060	PREDICTED: Rattus norvegicus voltage-dependent anion-selective channel protein 1-like (LOC100913060), misc_RNA [XR_147036]	0.086	2.439	0.065
A_64_P000846					0.086	-1.736	0.065
A_64_P154412				BC076634 cDNA sequence BC049807 {Mus musculus} (exp=-1; wgp=0; cg=0), partial (30%) [TC584779]	0.086	-3.495	0.065
A_43_P12841	Enpp1	ectonucleotide pyrophosphatase/phosphodiesterase 1	85496	Rattus norvegicus ectonucleotide pyrophosphatase/phosphodiesterase 1 (Enpp1), mRNA [NM_053535]	0.086	4.924	0.065
A_44_P360804	Mpg	N-methylpurine-DNA glycosylase	24561	Rattus norvegicus N-methylpurine-DNA glycosylase (Mpg), mRNA [NM_012601]	0.086	-2.268	0.065
A_43_P14726	Zc3h4	zinc finger CCCH-type containing 4	678741	PREDICTED: Rattus norvegicus zinc finger CCCH domain-containing protein 4-like (LOC678741), mRNA [XM_001053214]	0.086	-7.62	0.065
A_43_P17161	Mkrn2	makorin, ring finger protein, 2	297525	Rattus norvegicus makorin, ring finger protein, 2 (Mkrn2), mRNA [NM_001008314]	0.086	2.394	0.065
A_64_P027872	RGD1565164	similar to associated molecule with the SH3 domain of STAM	361582	PREDICTED: Rattus norvegicus similar to associated molecule with the SH3 domain of STAM (RGD1565164), mRNA [XM_001053795]	0.085	1.86	0.065
A_44_P193195	Sbno1	strawberry notch homolog 1 (Drosophila)	304470	Rattus norvegicus strawberry notch homolog 1 (Drosophila) (Sbno1), mRNA [NM_001107138]	0.085	1.633	0.065
A_64_P151547	Fnbp1l	formin binding protein 1-like	310839	Rattus norvegicus formin binding protein 1-like (Fnbp1l), mRNA [NM_001039609]	0.085	3.234	0.065
A_64_P091988	Stat1	signal transducer and activator of transcription 1	25124	Rattus norvegicus signal transducer and activator of transcription 1 (Stat1), transcript variant beta, mRNA [NM_001034164]	0.085	11.778	0.065
A_44_P163519	Rock2	Rho-associated coiled-coil containing protein kinase 2	25537	Rattus norvegicus Rho-associated coiled-coil containing protein kinase 2 (Rock2), mRNA [NM_013022]	0.085	2.406	0.065
A_44_P242924	Trpc1	transient receptor potential cation channel, subfamily C, member 1	89821	Rattus norvegicus transient receptor potential cation channel, subfamily C, member 1 (Trpc1), mRNA [NM_053558]	0.085	-1.866	0.065
A_44_P1021808	RGD1561796	RGD1561796	360483	PREDICTED: Rattus norvegicus RGD1561796, transcript variant 2 (RGD1561796), mRNA [XM_340757]	0.085	-4.401	0.065
A_64_P015236	Iba57	IBA57, iron-sulfur cluster assembly homolog (S, cerevisiae)	363611	Rattus norvegicus IBA57, iron-sulfur cluster assembly homolog (S, cerevisiae) (Iba57), mRNA [NM_001108827]	0.085	-2.393	0.065
A_64_P097814	Lepre1	leucine proline-enriched proteoglycan (leprecan) 1	114200	Rattus norvegicus leucine proline-enriched proteoglycan (leprecan) 1 (Lepre1), mRNA [NM_053667]	0.085	-3.217	0.065
A_64_P134518	LOC100233176	hypothetical protein LOC100233176	100233176	Rattus norvegicus hypothetical protein LOC100233176 (LOC100233176), transcript variant 2, mRNA [NM_001142942]	0.085	-1.567	0.065
A_64_P046552	Sdcbp2	syndecan binding protein (syntenin) 2	311532	Rattus norvegicus syndecan binding protein (syntenin) 2 (Sdcbp2), mRNA [NM_001025692]	0.085	-4.837	0.065
A_64_P082559	Minpp1	multiple inositol-polyphosphate phosphatase 1	29688	Rattus norvegicus multiple inositol-polyphosphate phosphatase 1 (Minpp1), mRNA [NM_019263]	0.085	-2.115	0.065
A_64_P030550	Tpcn1	two pore segment channel 1	246215	Rattus norvegicus two pore segment channel 1 (Tpcn1), mRNA [NM_139332]	0.085	2.445	0.065
A_44_P452622	Zdhhc1	zinc finger, DHHC-type containing 1	291967	Rattus norvegicus zinc finger, DHHC-type containing 1 (Zdhhc1), mRNA [NM_001039099]	0.084	-2.259	0.065
A_64_P165606	Rsrc2	arginine/serine-rich coiled-coil 2	360807	Rattus norvegicus arginine/serine-rich coiled-coil 2 (Rsrc2), mRNA [NM_001014128]	0.084	1.803	0.065
A_64_P149021	Dennd6a	DENN/MADD domain containing 6A	306229	Rattus norvegicus family with sequence similarity 116, member A (Fam116a), mRNA [NM_001134467]	0.084	-2.498	0.065
A_64_P022481	Mrps7	mitochondrial ribosomal protein S7	113958	Rattus norvegicus mitochondrial ribosomal protein S7 (Mrps7), nuclear gene encoding mitochondrial protein, mRNA [NM_001100471]	0.084	-2.779	0.065
A_44_P255095	Atp13a3	ATPase type 13A3	678704	Rattus norvegicus ATPase type 13A3 (Atp13a3), mRNA [NM_001109369]	0.084	2.546	0.065
A_44_P667238	Smndc1	survival motor neuron domain containing 1	287768	Rattus norvegicus survival motor neuron domain containing 1 (Smndc1), transcript variant 2, mRNA [NM_001025400]	0.084	2.101	0.065
A_64_P062398	Parp6	poly (ADP-ribose) polymerase family, member 6	300759	Rattus norvegicus poly (ADP-ribose) polymerase family, member 6 (Parp6), mRNA [NM_001106828]	0.084	-1.643	0.065
A_64_P039319	Barx1	BARX homeobox 1	364680	Rattus norvegicus BARX homeobox 1 (Barx1), mRNA [NM_001108880]	0.084	-2.919	0.065
A_44_P715937	Ikzf5	IKAROS family zinc finger 5	309031	Rattus norvegicus IKAROS family zinc finger 5 (Ikzf5), mRNA [NM_001107555]	0.084	2.422	0.065
A_44_P878617	Slc41a2	solute carrier family 41, member 2	362861	Rattus norvegicus solute carrier family 41, member 2 (Slc41a2), mRNA [NM_001108742]	0.084	-6.164	0.065
A_64_P029008	Chdh	choline dehydrogenase	290551	Rattus norvegicus choline dehydrogenase (Chdh), nuclear gene encoding mitochondrial protein, mRNA [NM_198731]	0.084	-2.293	0.065
A_64_P166418	Mrpl17	mitochondrial ribosomal protein L17	171061	Rattus norvegicus mitochondrial ribosomal protein L17 (Mrpl17), nuclear gene encoding mitochondrial protein, mRNA [NM_133539]	0.084	-2.301	0.065
A_44_P622920	Fitm2	fat storage-inducing transmembrane protein 2	311617	Rattus norvegicus fat storage-inducing transmembrane protein 2 (Fitm2), mRNA [NM_001107799]	0.084	-2.175	0.065
A_44_P463313	Plk1	polo-like kinase 1	25515	Rattus norvegicus polo-like kinase 1 (Plk1), mRNA [NM_017100]	0.083	-2.948	0.065
A_43_P10923	Scamp2	secretory carrier membrane protein 2	65168	Rattus norvegicus secretory carrier membrane protein 2 (Scamp2), mRNA [NM_023955]	0.083	-1.878	0.065
A_64_P001080	Dnd1	dead end homolog 1 (zebrafish)	679841	Rattus norvegicus dead end homolog 1 (zebrafish) (Dnd1), mRNA [NM_001109379]	0.083	-8.656	0.065
A_64_P093633	Coro7	coronin 7	192276	Rattus norvegicus coronin 7 (Coro7), mRNA [NM_001191639]	0.083	2.928	0.065
A_44_P304190	Tifa	TRAF-interacting protein with forkhead-associated domain	310877	Rattus norvegicus TRAF-interacting protein with forkhead-associated domain (Tifa), mRNA [NM_001014044]	0.083	1.772	0.065
A_64_P142266	Tex38	testis expressed 38	690079	Rattus norvegicus testis expressed 38 (Tex38), mRNA [NM_001109566]	0.083	-2.925	0.065
A_44_P522994	Malt1	mucosa associated lymphoid tissue lymphoma translocation gene 1	307366	Uncharacterized protein [Source:UniProtKB/TrEMBL;Acc:D4A7M2] [ENSRNOT00000023146]	0.083	6.559	0.065
A_64_P033643	Mettl17	methyltransferase like 17	305845	PREDICTED: Rattus norvegicus methyltransferase like 17 (Mettl17), mRNA [XM_223974]	0.083	-1.237	0.065
A_44_P792481	Mcts2	malignant T cell amplified sequence 2	689500	PREDICTED: Rattus norvegicus malignant T cell amplified sequence 2 (Mcts2), mRNA [XM_001071410]	0.083	-2.559	0.065
A_64_P107329	Rbm39	RNA binding motif protein 39	362251	Rattus norvegicus RNA binding motif protein 39 (Rbm39), mRNA [NM_001013207]	0.083	2.999	0.065
A_44_P995906	Polh	polymerase (DNA directed), eta	316235	Rattus norvegicus polymerase (DNA directed), eta (Polh), mRNA [NM_001108204]	0.083	2.56	0.065
A_44_P1000203	Mrpl44	mitochondrial ribosomal protein L44	301552	Rattus norvegicus mitochondrial ribosomal protein L44 (Mrpl44), nuclear gene encoding mitochondrial protein, mRNA [NM_001031650]	0.083	2.014	0.065
A_44_P606833	Mtch2	mitochondrial carrier 2	295922	Rattus norvegicus mitochondrial carrier 2 (Mtch2), nuclear gene encoding mitochondrial protein, mRNA [NM_001106488]	0.083	-2.477	0.065
A_64_P157091	Fam91a1	family with sequence similarity 91, member A1	689997	Rattus norvegicus family with sequence similarity 91, member A1 (Fam91a1), mRNA [NM_001127578]	0.083	2.439	0.065
A_44_P888273	LOC691000	hypothetical protein LOC691000	691000	PREDICTED: Rattus norvegicus hypothetical protein LOC691000 (LOC691000), misc_RNA [XR_146122]	0.082	1.952	0.065
A_43_P11221	Afg3l2	AFG3 ATPase family member 3-like 2 (S, cerevisiae)	307350	Rattus norvegicus AFG3 ATPase family member 3-like 2 (S, cerevisiae) (Afg3l2), nuclear gene encoding mitochondrial protein, mRNA [NM_001134864]	0.082	2.121	0.065
A_64_P058937	Tpd52	tumor protein D52	294900	Rattus norvegicus tumor protein D52 (Tpd52), mRNA [NM_001106421]	0.082	2.162	0.065
A_44_P477827	Sgk2	serum/glucocorticoid regulated kinase 2	171497	Rattus norvegicus serum/glucocorticoid regulated kinase 2 (Sgk2), mRNA [NM_134463]	0.082	-25.659	0.065
A_44_P531063	Map2k1	mitogen activated protein kinase kinase 1	170851	Rattus norvegicus mitogen activated protein kinase kinase 1 (Map2k1), mRNA [NM_031643]	0.082	-2.657	0.065
A_64_P142922	Cabp1	calcium binding protein 1	171051	Rattus norvegicus calcium binding protein 1 (Cabp1), transcript variant 3, mRNA [NM_001033676]	0.082	-3.223	0.065
A_44_P546383				Uncharacterized protein [Source:UniProtKB/TrEMBL;Acc:D3Z994] [ENSRNOT00000022945]	0.082	1.655	0.065
A_44_P128564	Stam	signal transducing adaptor molecule (SH3 domain and ITAM motif) 1	498798	Rattus norvegicus signal transducing adaptor molecule (SH3 domain and ITAM motif) 1 (Stam), mRNA [NM_001109121]	0.082	2.795	0.065
A_42_P471507	Unc50	unc-50 homolog (C, elegans)	192356	Rattus norvegicus unc-50 homolog (C, elegans) (Unc50), mRNA [NM_138919]	0.082	-2.429	0.065
A_42_P816479	Glrx	glutaredoxin (thioltransferase)	64045	Rattus norvegicus glutaredoxin (thioltransferase) (Glrx), mRNA [NM_022278]	0.082	2.774	0.065
A_44_P343060	Pik3r3	phosphoinositide-3-kinase, regulatory subunit 3 (gamma)	60664	Rattus norvegicus phosphoinositide-3-kinase, regulatory subunit 3 (gamma) (Pik3r3), mRNA [NM_022213]	0.082	-12.056	0.065
A_64_P050631	Eaf1	ELL associated factor 1	306261	Rattus norvegicus ELL associated factor 1 (Eaf1), mRNA [NM_001107293]	0.082	-1.544	0.065
A_64_P038827	Jmjd7	jumonji domain containing 7	100137086	Rattus norvegicus jumonji domain containing 7 (Jmjd7), mRNA [NM_001114656]	0.082	2.292	0.065
A_44_P134287	Taf13	TAF13 RNA polymerase II, TATA box binding protein (TBP)-associated factor	310784	Rattus norvegicus TAF13 RNA polymerase II, TATA box binding protein (TBP)-associated factor (Taf13), mRNA [NM_001107716]	0.082	-2.191	0.065
A_42_P602472	Fam216a	family with sequence similarity 216, member A	288667	Rattus norvegicus family with sequence similarity 216, member A (Fam216a), mRNA [NM_001008290]	0.081	-3.189	0.065
A_64_P045418	Sp1	Sp1 transcription factor	24790	Rattus norvegicus Sp1 transcription factor (Sp1), mRNA [NM_012655]	0.081	2.961	0.065
A_44_P1012940				Uncharacterized protein [Source:UniProtKB/TrEMBL;Acc:F1M7E8] [ENSRNOT00000030658]	0.081	-8.827	0.065
A_44_P1026233	Tmem203	transmembrane protein 203	311800	Rattus norvegicus transmembrane protein 203 (Tmem203), mRNA [NM_001107819]	0.081	-2.144	0.065
A_44_P419107	Ilf2	interleukin enhancer binding factor 2	310612	Rattus norvegicus interleukin enhancer binding factor 2 (Ilf2), mRNA [NM_001047886]	0.081	1.854	0.065
A_64_P045413	Sp1	Sp1 transcription factor	24790	Rattus norvegicus Sp1 transcription factor (Sp1), mRNA [NM_012655]	0.081	3.978	0.065
A_64_P037020	Seli	selenoprotein I	362713	Rattus norvegicus selenoprotein I (Seli), mRNA [NM_001134754]	0.081	1.806	0.065
A_44_P271668	Icmt	isoprenylcysteine carboxyl methyltransferase	170818	Rattus norvegicus isoprenylcysteine carboxyl methyltransferase (Icmt), mRNA [NM_133310]	0.081	2.077	0.065
A_44_P168265	Prkaa1	protein kinase, AMP-activated, alpha 1 catalytic subunit	65248	Rattus norvegicus protein kinase, AMP-activated, alpha 1 catalytic subunit (Prkaa1), mRNA [NM_019142]	0.081	3.035	0.065
A_64_P042102				Uncharacterized protein [Source:UniProtKB/TrEMBL;Acc:D3ZK88] [ENSRNOT00000061600]	0.081	2.537	0.065
A_64_P062801	Aifm1	apoptosis-inducing factor, mitochondrion-associated 1	83533	Rattus norvegicus apoptosis-inducing factor, mitochondrion-associated 1 (Aifm1), nuclear gene encoding mitochondrial protein, mRNA [NM_031356]	0.081	-2.067	0.065
A_42_P517399	Emp3	epithelial membrane protein 3	81505	Rattus norvegicus epithelial membrane protein 3 (Emp3), mRNA [NM_030847]	0.081	-2.01	0.065
A_64_P139173	Cd40	CD40 molecule, TNF receptor superfamily member 5	171369	Rattus norvegicus CD40 molecule, TNF receptor superfamily member 5 (Cd40), mRNA [NM_134360]	0.081	5.896	0.065
A_44_P116726	Lins	lines homolog (Drosophila)	308704	Uncharacterized protein [Source:UniProtKB/TrEMBL;Acc:D3ZVQ9] [ENSRNOT00000018463]	0.081	-2.899	0.065
A_64_P034090	Adm2	adrenomedullin 2	399475	Rattus norvegicus adrenomedullin 2 (Adm2), mRNA [NM_201426]	0.08	-4.841	0.065
A_64_P131071	Rab35	RAB35, member RAS oncogene family	288700	Rattus norvegicus RAB35, member RAS oncogene family (Rab35), mRNA [NM_001013046]	0.08	1.643	0.065
A_64_P058286	LOC100912762	zinc finger protein DPF3-like	100912762	PREDICTED: Rattus norvegicus zinc finger protein DPF3-like (LOC100912762), mRNA [XM_003754221]	0.08	1.37	0.065
A_44_P1006931	LOC100174910	glutaredoxin-like protein	100174910	Rattus norvegicus glutaredoxin-like protein (LOC100174910), mRNA [NM_001131003]	0.08	-4.267	0.065
A_43_P20512	Lzts2	leucine zipper, putative tumor suppressor 2	365468	Rattus norvegicus leucine zipper, putative tumor suppressor 2 (Lzts2), mRNA [NM_001014247]	0.08	1.73	0.065
A_64_P081939	RGD1311103	similar to RIKEN cDNA 2410146L05	301100	PREDICTED: Rattus norvegicus oocyte-expressed protein homolog (RGD1311103), mRNA [XM_003750544]	0.08	14.623	0.065
A_42_P836392	Elovl6	ELOVL fatty acid elongase 6	171402	Rattus norvegicus ELOVL fatty acid elongase 6 (Elovl6), mRNA [NM_134383]	0.08	-4.97	0.065
A_64_P146135	LOC366449	hypothetical LOC366449	366449	PREDICTED: Rattus norvegicus hypothetical LOC366449 (LOC366449), misc_RNA [XR_006808]	0.08	-14.261	0.065
A_43_P12800	Gnpat	glyceronephosphate O-acyltransferase	84470	Rattus norvegicus glyceronephosphate O-acyltransferase (Gnpat), mRNA [NM_053410]	0.08	1.374	0.065
A_44_P807849	Rap1a	RAP1A, member of RAS oncogene family	295347	Rattus norvegicus RAP1A, member of RAS oncogene family (Rap1a), mRNA [NM_001005765]	0.08	-3.396	0.065
A_44_P127962	Gpr135	G protein-coupled receptor 135	314213	Rattus norvegicus G protein-coupled receptor 135 (Gpr135), mRNA [NM_181771]	0.08	-8.004	0.065
A_64_P010052					0.08	6.896	0.065
A_64_P028095	Abcd4	ATP-binding cassette, subfamily D (ALD), member 4	299196	Rattus norvegicus ATP-binding cassette, subfamily D (ALD), member 4 (Abcd4), mRNA [NM_001013100]	0.08	-2.488	0.065
A_64_P084333	Lrfn4	leucine rich repeat and fibronectin type III domain containing 4	688721	Rattus norvegicus leucine rich repeat and fibronectin type III domain containing 4 (Lrfn4), mRNA [NM_001109508]	0.08	6.289	0.065
A_44_P426780				Ubiquitin carboxyl-terminal hydrolase [Source:UniProtKB/TrEMBL;Acc:D3Z8K5] [ENSRNOT00000035084]	0.08	4.979	0.065
A_44_P121446	Tmed5	transmembrane emp24 protein transport domain containing 5	289883	Rattus norvegicus transmembrane emp24 protein transport domain containing 5 (Tmed5), mRNA [NM_001007619]	0.079	-2.152	0.065
A_44_P913396	Ccdc103	coiled-coil domain containing 103	498006	Rattus norvegicus coiled-coil domain containing 103 (Ccdc103), mRNA [NM_001109049]	0.079	-8.59	0.065
A_64_P038352	Appl2	adaptor protein, phosphotyrosine interaction, PH domain and leucine zipper containing 2	362860	Rattus norvegicus adaptor protein, phosphotyrosine interaction, PH domain and leucine zipper containing 2 (Appl2), mRNA [NM_001108741]	0.079	3.103	0.065
A_44_P474101	Slc7a1	solute carrier family 7 (cationic amino acid transporter, y+ system), member 1	25648	Rattus norvegicus solute carrier family 7 (cationic amino acid transporter, y+ system), member 1 (Slc7a1), mRNA [NM_013111]	0.079	-6.45	0.065
A_64_P013900	Hist2h4	histone cluster 2, H4	295277	Rattus norvegicus histone cluster 2, H4 (Hist2h4), mRNA [NM_001123469]	0.079	-2.117	0.065
A_64_P147629	RGD1564300	similar to phosphoseryl-tRNA kinase	361661	Rattus norvegicus similar to phosphoseryl-tRNA kinase (RGD1564300), mRNA [NM_001271229]	0.079	2.619	0.065
A_64_P139997	Enkd1	enkurin domain containing 1	291975	Rattus norvegicus enkurin domain containing 1 (Enkd1), mRNA [NM_001106180]	0.079	1.564	0.065
A_42_P580844	Cdk1	cyclin-dependent kinase 1	54237	Rattus norvegicus cyclin-dependent kinase 1 (Cdk1), mRNA [NM_019296]	0.079	-1.8	0.065
A_44_P686406	RGD1562310	similar to hypothetical protein FLJ21415	498188	Rattus norvegicus similar to hypothetical protein FLJ21415 (RGD1562310), mRNA [NM_001109066]	0.079	-2.042	0.065
A_44_P253940	Ndufaf4	NADH dehydrogenase (ubiquinone) complex I, assembly factor 4	362495	Rattus norvegicus NADH dehydrogenase (ubiquinone) complex I, assembly factor 4 (Ndufaf4), nuclear gene encoding mitochondrial protein, mRNA [NM_198783]	0.079	1.437	0.065
A_42_P534021	Snx18	sorting nexin 18	310097	Rattus norvegicus sorting nexin 18 (Snx18), mRNA [NM_001107652]	0.079	2.307	0.065
A_42_P675659	Commd10	COMM domain containing 10	361323	Rattus norvegicus COMM domain containing 10 (Commd10), mRNA [NM_001004276]	0.079	1.698	0.065
A_43_P17957	Aamdc	adipogenesis associated, Mth938 domain containing	361606	Rattus norvegicus adipogenesis associated, Mth938 domain containing (Aamdc), mRNA [NM_001108493]	0.079	-3.1	0.065
A_64_P146398	B3gnt4	UDP-GlcNAc:betaGal beta-1,3-N-acetylglucosaminyltransferase 4	288752	Rattus norvegicus UDP-GlcNAc:betaGal beta-1,3-N-acetylglucosaminyltransferase 4 (B3gnt4), mRNA [NM_001105938]	0.079	1.502	0.065
A_64_P013822	Josd2	Josephin domain containing 2	292876	Rattus norvegicus Josephin domain containing 2 (Josd2), mRNA [NM_001106256]	0.079	-2.873	0.065
A_64_P152261	Atraid	all-trans retinoic acid-induced differentiation factor	298841	Rattus norvegicus all-trans retinoic acid-induced differentiation factor (Atraid), mRNA [NM_001127526]	0.078	-2.349	0.065
A_44_P128042	Sh3rf1	SH3 domain containing ring finger 1	306417	Rattus norvegicus SH3 domain containing ring finger 1 (Sh3rf1), mRNA [NM_198764]	0.078	5.716	0.065
A_64_P149735	Sqstm1	sequestosome 1	113894	Rattus norvegicus sequestosome 1 (Sqstm1), transcript variant 2, mRNA [NM_181550]	0.078	2.312	0.065
A_64_P069294				Uncharacterized protein [Source:UniProtKB/TrEMBL;Acc:F1M6P0] [ENSRNOT00000066912]	0.078	-2.376	0.065
A_64_P006468	Ska2	spindle and kinetochore associated complex subunit 2	287598	Rattus norvegicus spindle and kinetochore associated complex subunit 2 (Ska2), mRNA [NM_001009624]	0.078	-3.093	0.065
A_44_P1000935	Sord	sorbitol dehydrogenase	24788	Rattus norvegicus sorbitol dehydrogenase (Sord), mRNA [NM_017052]	0.078	2.327	0.065
A_44_P478570	Kat2a	K(lysine) acetyltransferase 2A	303539	Rattus norvegicus K(lysine) acetyltransferase 2A (Kat2a), mRNA [NM_001107050]	0.078	1.535	0.065
A_64_P123266	Dab2ip	DAB2 interacting protein	192126	Rattus norvegicus DAB2 interacting protein (Dab2ip), mRNA [NM_138710]	0.078	-2.574	0.065
A_42_P581135	Ist1	increased sodium tolerance 1 homolog (yeast)	307833	Rattus norvegicus increased sodium tolerance 1 homolog (yeast) (Ist1), mRNA [NM_001017454]	0.078	1.489	0.065
A_44_P389448				PREDICTED: Rattus norvegicus myosin light chain 6B-like (RGD1560334), mRNA [XM_228900]	0.078	1.974	0.065
A_44_P513747	Eea1	early endosome antigen 1	314764	Rattus norvegicus early endosome antigen 1 (Eea1), mRNA [NM_001108086]	0.078	1.975	0.065
A_44_P423803	Actb	actin, beta	81822	Rattus norvegicus actin, beta (Actb), mRNA [NM_031144]	0.078	3.177	0.065
A_43_P12665	Mmp24	matrix metallopeptidase 24	83513	Rattus norvegicus matrix metallopeptidase 24 (Mmp24), mRNA [NM_031757]	0.078	-28.668	0.065
A_64_P181171				Uncharacterized protein [Source:UniProtKB/TrEMBL;Acc:F1M0C5] [ENSRNOT00000036147]	0.078	-4.775	0.065
A_44_P384066	G6pc	glucose-6-phosphatase, catalytic subunit	25634	Rattus norvegicus glucose-6-phosphatase, catalytic subunit (G6pc), mRNA [NM_013098]	0.078	-6.199	0.065
A_64_P049844	Kdm1b	lysine (K)-specific demethylase 1B	306819	Rattus norvegicus lysine (K)-specific demethylase 1B (Kdm1b), mRNA [NM_001107343]	0.077	4.435	0.065
A_64_P139463	Slc10a7	solute carrier family 10 (sodium/bile acid cotransporter family), member 7	291942	Rattus norvegicus solute carrier family 10 (sodium/bile acid cotransporter family), member 7 (Slc10a7), mRNA [NM_001010948]	0.077	-2.933	0.065
A_44_P445737	Ube2j1	ubiquitin-conjugating enzyme E2, J1	297961	Rattus norvegicus ubiquitin-conjugating enzyme E2, J1 (Ube2j1), mRNA [NM_001106642]	0.077	2.951	0.065
A_43_P21345	Tbc1d14	TBC1 domain family, member 14	360956	Rattus norvegicus TBC1 domain family, member 14 (Tbc1d14), transcript variant 1, mRNA [NM_001012152]	0.077	4.753	0.065
A_64_P115631	Lime1	Lck interacting transmembrane adaptor 1	362289	Rattus norvegicus Lck interacting transmembrane adaptor 1 (Lime1), mRNA [NM_001108614]	0.077	-4.778	0.065
A_64_P166489	Napepld	N-acyl phosphatidylethanolamine phospholipase D	296757	Rattus norvegicus N-acyl phosphatidylethanolamine phospholipase D (Napepld), mRNA [NM_199381]	0.077	1.557	0.065
A_44_P1004150	Vrk1	vaccinia related kinase 1	362779	Rattus norvegicus vaccinia related kinase 1 (Vrk1), mRNA [NM_001012194]	0.077	1.862	0.065
A_64_P012759	Fhit	fragile histidine triad	60398	Rattus norvegicus fragile histidine triad (Fhit), mRNA [NM_021774]	0.077	2.259	0.065
A_42_P788602	Rqcd1	Rcd1 required for cell differentiation1 homolog (S, pombe)	301513	Rattus norvegicus Rcd1 required for cell differentiation1 homolog (S, pombe) (Rqcd1), mRNA [NM_001009357]	0.077	-1.768	0.065
A_44_P208896	Pikfyve	phosphoinositide kinase, FYVE finger containing	316457	Similar to phosphatidylinositol-3-phosphate/phosphatidylinositol 5-kinase, type III isoform 2Uncharacterized protein [Source:UniProtKB/TrEMBL;Acc:D3ZT14] [ENSRNOT00000020447]	0.077	5.041	0.065
A_64_P155983	Vegfa	vascular endothelial growth factor A	83785	Rattus norvegicus vascular endothelial growth factor A (Vegfa), transcript variant 1, mRNA [NM_031836]	0.077	6.037	0.065
A_43_P10445	Rad23a	RAD23 homolog A (S, cerevisiae)	361381	Rattus norvegicus RAD23 homolog A (S, cerevisiae) (Rad23a), mRNA [NM_001013190]	0.077	-3.452	0.065
A_42_P795009	Rab5b	RAB5B, member RAS oncogene family	288779	Rattus norvegicus RAB5B, member RAS oncogene family (Rab5b), mRNA [NM_001079936]	0.077	1.552	0.065
A_44_P1014445	Zfp259	zinc finger protein 259	500989	Rattus norvegicus zinc finger protein 259 (Zfp259), mRNA [NM_001137646]	0.077	1.612	0.065
A_64_P041662	Acbd3	acyl-CoA binding domain containing 3	289312	Rattus norvegicus acyl-CoA binding domain containing 3 (Acbd3), mRNA [NM_182843]	0.077	-2.134	0.065
A_44_P100197	Zfp799	zinc finger protein 799	494339	Rattus norvegicus zinc finger protein 799 (Zfp799), mRNA [NM_001009537]	0.077	-2.472	0.065
A_44_P357470	Bmpr1a	bone morphogenetic protein receptor, type IA	81507	Rattus norvegicus bone morphogenetic protein receptor, type IA (Bmpr1a), mRNA [NM_030849]	0.076	2.612	0.065
A_44_P945862	Trub2	TruB pseudouridine (psi) synthase homolog 2 (E, coli)	366012	Rattus norvegicus TruB pseudouridine (psi) synthase homolog 2 (E, coli) (Trub2), mRNA [NM_001014257]	0.076	-1.669	0.065
A_43_P11288	Haus7	HAUS augmin-like complex, subunit 7	293844	Rattus norvegicus HAUS augmin-like complex, subunit 7 (Haus7), mRNA [NM_001110488]	0.076	2.321	0.065
A_44_P127802	Specc1l	sperm antigen with calponin homology and coiled-coil domains 1-like	361828	Rattus norvegicus sperm antigen with calponin homology and coiled-coil domains 1-like (Specc1l), mRNA [NM_001039455]	0.076	2.958	0.065
A_42_P542824	Rfx1	regulatory factor X, 1 (influences HLA class II expression)	288906	Rattus norvegicus regulatory factor X, 1 (influences HLA class II expression) (Rfx1), mRNA [NM_001105944]	0.076	2.316	0.065
A_44_P419265	Zscan12	zinc finger and SCAN domain containing 12	266716	Uncharacterized protein [Source:UniProtKB/TrEMBL;Acc:E9PU83] [ENSRNOT00000068397]	0.076	-3.165	0.065
A_42_P765736	Agpat9	1-acylglycerol-3-phosphate O-acyltransferase 9	305166	Rattus norvegicus 1-acylglycerol-3-phosphate O-acyltransferase 9 (Agpat9), mRNA [NM_001025670]	0.076	-5.134	0.065
A_64_P064944	Trub2	TruB pseudouridine (psi) synthase homolog 2 (E, coli)	366012	Rattus norvegicus TruB pseudouridine (psi) synthase homolog 2 (E, coli) (Trub2), mRNA [NM_001014257]	0.076	-1.706	0.065
A_42_P713844	Setd6	SET domain containing 6	291844	Rattus norvegicus SET domain containing 6 (Setd6), mRNA [NM_001106167]	0.076	-2.308	0.065
A_44_P148720	Vac14	Vac14 homolog (S, cerevisiae)	307842	Rattus norvegicus Vac14 homolog (S, cerevisiae) (Vac14), mRNA [NM_177930]	0.076	1.916	0.065
A_64_P161994	Dstn	destrin	502674	Rattus norvegicus destrin (Dstn), mRNA [NM_001033666]	0.076	3.331	0.065
A_43_P20976	Lmbr1	limb region 1 homolog (mouse)	362295	Rattus norvegicus limb region 1 homolog (mouse) (Lmbr1), mRNA [NM_001191858]	0.076	-2.266	0.065
A_44_P184465	Calm3	calmodulin 3	24244	Rattus norvegicus calmodulin 3 (Calm3), mRNA [NM_012518]	0.076	2.049	0.065
A_44_P412749	LOC301124	hypothetical LOC301124	301124	Rattus norvegicus hypothetical LOC301124 (LOC301124), mRNA [NM_001134533]	0.076	-1.733	0.065
A_64_P008303	Clip1	CAP-GLY domain containing linker protein 1	65201	Rattus norvegicus CAP-GLY domain containing linker protein 1 (Clip1), mRNA [NM_031745]	0.076	2.051	0.065
A_64_P028067				Uncharacterized protein [Source:UniProtKB/TrEMBL;Acc:D4A9I0] [ENSRNOT00000035986]	0.076	2.007	0.065
A_44_P305004				BC022131 transcription factor CP2 {Mus musculus} (exp=-1; wgp=0; cg=0), partial (23%) [TC587674]	0.075	1.898	0.065
A_64_P048868	Cln3	ceroid-lipofuscinosis, neuronal 3	293485	Rattus norvegicus ceroid-lipofuscinosis, neuronal 3 (Cln3), mRNA [NM_001006971]	0.075	3.862	0.065
A_42_P551104	Ccdc80	coiled-coil domain containing 80	64387	Rattus norvegicus coiled-coil domain containing 80 (Ccdc80), mRNA [NM_022543]	0.075	-6.311	0.065
A_64_P011704	LOC500959	triosephosphate isomerase	500959	Rattus norvegicus triosephosphate isomerase (LOC500959), mRNA [NM_001033072]	0.075	-1.418	0.065
A_42_P728887	Gstcd	glutathione S-transferase, C-terminal domain containing	310855	Rattus norvegicus glutathione S-transferase, C-terminal domain containing (Gstcd), mRNA [NM_001107725]	0.075	-2.101	0.065
A_44_P330479	Fnta	farnesyltransferase, CAAX box, alpha	25318	Rattus norvegicus farnesyltransferase, CAAX box, alpha (Fnta), mRNA [NM_012847]	0.075	-2.399	0.065
A_44_P1027780	Cep350	centrosomal protein 350	246304	Uncharacterized protein [Source:UniProtKB/TrEMBL;Acc:D3ZCA4] [ENSRNOT00000005235]	0.075	10.975	0.065
A_44_P296631	Krcc1	lysine-rich coiled-coil 1	312437	Rattus norvegicus lysine-rich coiled-coil 1 (Krcc1), mRNA [NM_001009413]	0.075	-19.588	0.065
A_44_P151582	Il17re	interleukin 17 receptor E	362417	Rattus norvegicus interleukin 17 receptor E (Il17re), mRNA [NM_001004091]	0.075	-4.292	0.065
A_42_P721590	Brix1	BRX1, biogenesis of ribosomes, homolog (S, cerevisiae)	294799	Rattus norvegicus BRX1, biogenesis of ribosomes, homolog (S, cerevisiae) (Brix1), mRNA [NM_001029915]	0.075	-2.97	0.065
A_44_P214687	Rnf185	ring finger protein 185	360967	Rattus norvegicus ring finger protein 185 (Rnf185), mRNA [NM_001024271]	0.075	-2.706	0.065
A_64_P112534				BC057449 Supt5h protein {Mus musculus} (exp=-1; wgp=0; cg=0), partial (3%) [TC643074]	0.075	-2.315	0.065
A_64_P116108	LOC365821	similar to Voltage-dependent anion-selective channel protein 1 (VDAC-1) (mVDAC1) (mVDAC5) (Outer mitochondrial membrane protein porin 1) (Plasmalemmal porin)	365821	PREDICTED: Rattus norvegicus voltage-dependent anion-selective channel protein 1-like (LOC365821), misc_RNA [XR_145846]	0.075	2.566	0.065
A_64_P080248	Dhdds	dehydrodolichyl diphosphate synthase	298541	Rattus norvegicus dehydrodolichyl diphosphate synthase (Dhdds), mRNA [NM_001011978]	0.075	-3.466	0.065
A_42_P608759	RGD1306941	similar to CG31122-PA	316406	Rattus norvegicus similar to CG31122-PA (RGD1306941), mRNA [NM_001108219]	0.075	-1.529	0.065
A_43_P22998	Pmel	premelanosome protein	362818	Rattus norvegicus premelanosome protein (Pmel), mRNA [NM_001108729]	0.075	-2.028	0.065
A_64_P068222	Fam129a	family with sequence similarity 129, member A	63912	Rattus norvegicus family with sequence similarity 129, member A (Fam129a), mRNA [NM_022242]	0.075	3.226	0.065
A_64_P129478	Phka2	phosphorylase kinase, alpha 2	678739	Rattus norvegicus phosphorylase kinase, alpha 2 (Phka2), mRNA [NM_001190994]	0.074	5.599	0.065
A_44_P464042	Dis3	DIS3 mitotic control homolog (S, cerevisiae)	306103	Rattus norvegicus DIS3 mitotic control homolog (S, cerevisiae) (Dis3), mRNA [NM_001127483]	0.074	1.916	0.065
A_64_P057397					0.074	-1.514	0.065
A_64_P041069	Lrif1	ligand dependent nuclear receptor interacting factor 1	310775	Rattus norvegicus ligand dependent nuclear receptor interacting factor 1 (Lrif1), mRNA [NM_001127485]	0.074	-3.391	0.065
A_64_P008042	Ankrd9	ankyrin repeat domain 9	314457	Rattus norvegicus ankyrin repeat domain 9 (Ankrd9), mRNA [NM_001012112]	0.074	2.085	0.065
A_64_P039165	Gcat	glycine C-acetyltransferase	366959	Rattus norvegicus glycine C-acetyltransferase (Gcat), nuclear gene encoding mitochondrial protein, mRNA [NM_001024277]	0.074	4.347	0.065
A_42_P591245	Gcdh	glutaryl-CoA dehydrogenase	364975	Rattus norvegicus glutaryl-CoA dehydrogenase (Gcdh), nuclear gene encoding mitochondrial protein, mRNA [NM_001108896]	0.074	1.951	0.065
A_44_P928367				AGENCOURT_31541565 NIH_MGC_270 Rattus norvegicus cDNA clone IMAGE:7444018 5', mRNA sequence [CV110972]	0.074	-2.394	0.065
A_64_P162700	Kank3	KN motif and ankyrin repeat domains 3	366848	Rattus norvegicus KN motif and ankyrin repeat domains 3 (Kank3), mRNA [NM_001108989]	0.074	-6.224	0.065
A_64_P148383	Nrf1	nuclear respiratory factor 1	312195	Rattus norvegicus nuclear respiratory factor 1 (Nrf1), mRNA [NM_001100708]	0.074	1.919	0.065
A_64_P028788	Fam195a	family with sequence similarity 195, member A	685545	Rattus norvegicus family with sequence similarity 195, member A (Fam195a), mRNA [NM_001109475]	0.074	2.322	0.065
A_43_P19672	Stard4	StAR-related lipid transfer (START) domain containing 4	291699	Rattus norvegicus StAR-related lipid transfer (START) domain containing 4 (Stard4), mRNA [NM_001106159]	0.074	12.381	0.065
A_43_P15600	Rab7l1	RAB7, member RAS oncogene family-like 1	171122	Rattus norvegicus RAB7, member RAS oncogene family-like 1 (Rab7l1), mRNA [NM_133590]	0.074	-1.379	0.065
A_64_P042761	Znrd1as	ZNRD1 antisense RNA	499401	Rattus norvegicus ZNRD1 antisense RNA (Znrd1as), mRNA [NM_001166303]	0.074	-2.864	0.065
A_44_P342117	Wbp2	WW domain binding protein 2	192645	Rattus norvegicus WW domain binding protein 2 (Wbp2), mRNA [NM_138975]	0.074	3.007	0.065
A_64_P246030	Pfkfb1	6-phosphofructo-2-kinase/fructose-2,6-biphosphatase 1	24638	Rattus norvegicus 6-phosphofructo-2-kinase/fructose-2,6-biphosphatase 1 (Pfkfb1), transcript variant 1, mRNA [NM_012621]	0.074	-4.091	0.065
A_64_P135966	Napg	N-ethylmaleimide-sensitive factor attachment protein, gamma	307382	Rattus norvegicus N-ethylmaleimide-sensitive factor attachment protein, gamma (Napg), mRNA [NM_001107384]	0.074	2.366	0.065
A_44_P353446	Afm	afamin	282708	Rattus norvegicus afamin (Afm), mRNA [NM_172320]	0.073	12.948	0.065
A_43_P19036	Thrap3	thyroid hormone receptor associated protein 3	313591	Rattus norvegicus thyroid hormone receptor associated protein 3 (Thrap3), mRNA [NM_001009693]	0.073	2.989	0.065
A_44_P538521	Star	steroidogenic acute regulatory protein	25557	Steroidogenic acute regulatory protein, mitochondrial [Source:UniProtKB/Swiss-Prot;Acc:P97826] [ENSRNOT00000020606]	0.073	-4.599	0.065
A_64_P372717	Mier1	mesoderm induction early response 1 homolog (Xenopus laevis)	313418	Rattus norvegicus mesoderm induction early response 1 homolog (Xenopus laevis) (Mier1), mRNA [NM_001131012]	0.073	4.054	0.065
A_44_P606843	Lrrc40	leucine rich repeat containing 40	310946	Rattus norvegicus leucine rich repeat containing 40 (Lrrc40), mRNA [NM_001034926]	0.073	1.91	0.065
A_64_P131697	Sema3f	sema domain, immunoglobulin domain (Ig), short basic domain, secreted, (semaphorin) 3 F	315996	Rattus norvegicus sema domain, immunoglobulin domain (Ig), short basic domain, secreted, (semaphorin) 3 F (Sema3f), mRNA [NM_001108185]	0.073	-2.437	0.065
A_64_P091208					0.073	-5.127	0.065
A_42_P483463	Ap4s1	adaptor-related protein complex 4, sigma 1 subunit	366618	Rattus norvegicus adaptor-related protein complex 4, sigma 1 subunit (Ap4s1), mRNA [NM_001130999]	0.073	-1.752	0.065
A_44_P439276	Fam8a1	family with sequence similarity 8, member A1	291031	Uncharacterized protein [Source:UniProtKB/TrEMBL;Acc:D3ZBT7] [ENSRNOT00000060500]	0.073	-4.132	0.065
A_44_P541297	Slc27a3	solute carrier family 27 (fatty acid transporter), member 3	295219	Rattus norvegicus solute carrier family 27 (fatty acid transporter), member 3 (Slc27a3), mRNA [NM_001106439]	0.073	-16.349	0.065
A_64_P128433	Ctps2	CTP synthase 2	619580	Rattus norvegicus CTP synthase 2 (Ctps2), mRNA [NM_001034998]	0.073	2.161	0.065
A_64_P065922	Tpi1	triosephosphate isomerase 1	24849	Rattus norvegicus triosephosphate isomerase 1 (Tpi1), mRNA [NM_022922]	0.073	-1.533	0.065
A_64_P005972	Nhlrc3	NHL repeat containing 3	310416	Uncharacterized protein [Source:UniProtKB/TrEMBL;Acc:D4A2F6] [ENSRNOT00000014562]	0.073	10.5	0.065
A_42_P547213	Fbxo30	F-box protein 30	308283	Rattus norvegicus F-box protein 30 (Fbxo30), mRNA [NM_001007690]	0.073	1.58	0.065
A_64_P016077	Dnhd1-ps1	dynein heavy chain domain 1, pseudogene 1	690115	PREDICTED: Rattus norvegicus dynein heavy chain domain 1, pseudogene 1 (Dnhd1-ps1), mRNA [XM_003748956]	0.073	-4.269	0.065
A_44_P171128	Alg2	asparagine-linked glycosylation 2, alpha-1,3-mannosyltransferase homolog (S, cerevisiae)	313231	Rattus norvegicus asparagine-linked glycosylation 2, alpha-1,3-mannosyltransferase homolog (S, cerevisiae) (Alg2), mRNA [NM_001100710]	0.073	-3.449	0.065
A_64_P015479	Rfc5	replication factor C (activator 1) 5	304528	Rattus norvegicus replication factor C (activator 1) 5 (Rfc5), mRNA [NM_001107146]	0.073	1.924	0.065
A_44_P103170	Eya3	eyes absent homolog 3 (Drosophila)	313027	Rattus norvegicus eyes absent homolog 3 (Drosophila) (Eya3), mRNA [NM_001107910]	0.073	5.292	0.065
A_44_P220104	Drap1	Dr1 associated protein 1 (negative cofactor 2 alpha)	293674	Rattus norvegicus Dr1 associated protein 1 (negative cofactor 2 alpha) (Drap1), mRNA [NM_001077668]	0.072	1.865	0.065
A_42_P484152	Taf2	TAF2 RNA polymerase II, TATA box binding protein (TBP)-associated factor	170844	Rattus norvegicus TAF2 RNA polymerase II, TATA box binding protein (TBP)-associated factor (Taf2), mRNA [NM_133319]	0.072	-1.579	0.065
A_64_P145751	Trak2	trafficking protein, kinesin binding 2	171086	Rattus norvegicus trafficking protein, kinesin binding 2 (Trak2), mRNA [NM_133560]	0.072	-4.718	0.065
A_44_P466523	Galk2	galactokinase 2	296117	Rattus norvegicus galactokinase 2 (Galk2), mRNA [NM_001013919]	0.072	2.033	0.065
A_42_P458494	Acsf2	acyl-CoA synthetase family member 2	619561	Rattus norvegicus acyl-CoA synthetase family member 2 (Acsf2), mRNA [NM_001034951]	0.072	2.243	0.065
A_64_P153159	Ebi3	Epstein-Barr virus induced 3	680609	Rattus norvegicus Epstein-Barr virus induced 3 (Ebi3), mRNA [NM_001109421]	0.072	-5.125	0.065
A_44_P323106	Abca1	ATP-binding cassette, subfamily A (ABC1), member 1	313210	Rattus norvegicus ATP-binding cassette, subfamily A (ABC1), member 1 (Abca1), mRNA [NM_178095]	0.072	9.194	0.065
A_44_P792628	RGD1311267	similar to RIKEN cDNA 4931426K16 gene	311429	Rattus norvegicus similar to RIKEN cDNA 4931426K16 gene (RGD1311267), mRNA [NM_001039024]	0.072	-6.303	0.065
A_44_P337786	Pla2g4b	phospholipase A2, group IVB (cytosolic)	311341	Rattus norvegicus phospholipase A2, group IVB (cytosolic) (Pla2g4b), mRNA [NM_001107764]	0.072	3.232	0.065
A_43_P12172	Lgmn	legumain	63865	Rattus norvegicus legumain (Lgmn), mRNA [NM_022226]	0.072	2.973	0.065
A_64_P039545				Shultzomica07218 Rat lung airway and parenchyma cDNA libraries Rattus norvegicus cDNA clone NA2866 5', mRNA sequence [CF113967]	0.072	2.462	0.065
A_64_P007857	Jkamp	JNK1/MAPK8-associated membrane protein	299127	Rattus norvegicus JNK1/MAPK8-associated membrane protein (Jkamp), mRNA [NM_001106738]	0.072	1.595	0.065
A_44_P543511	RGD1305713	similar to RIKEN cDNA 3110040N11	293059	Rattus norvegicus similar to RIKEN cDNA 3110040N11 (RGD1305713), mRNA [NM_001024749]	0.072	1.853	0.065
A_64_P151018	Zic5	Zic family member 5	361095	Rattus norvegicus Zic family member 5 (Zic5), mRNA [NM_001108391]	0.072	2.239	0.065
A_64_P024117	LOC497952	similar to Ubiquitin-associated protein 2-like	497952	PREDICTED: Rattus norvegicus ubiquitin-associated protein 2-like (LOC497952), misc_RNA [XR_005763]	0.072	1.998	0.065
A_43_P11684	Alpl	alkaline phosphatase, liver/bone/kidney	25586	Rattus norvegicus alkaline phosphatase, liver/bone/kidney (Alpl), mRNA [NM_013059]	0.072	-5.729	0.065
A_42_P628839	Ano6	anoctamin 6	315272	Rattus norvegicus anoctamin 6 (Ano6), mRNA [NM_001108108]	0.072	-2.162	0.065
A_44_P545895					0.072	-1.977	0.065
A_42_P694171	Ppil3	peptidylprolyl isomerase (cyclophilin)-like 3	301432	Rattus norvegicus peptidylprolyl isomerase (cyclophilin)-like 3 (Ppil3), mRNA [NM_175707]	0.071	-1.601	0.065
A_64_P098435	Zpbp2	zona pellucida binding protein 2	363676	Rattus norvegicus zona pellucida binding protein 2 (Zpbp2), mRNA [NM_001007011]	0.071	-5.954	0.065
A_44_P1035051	Ppp1r15b	protein phosphatase 1, regulatory subunit 15B	304799	Rattus norvegicus protein phosphatase 1, regulatory subunit 15B (Ppp1r15b), mRNA [NM_001107175]	0.071	1.555	0.065
A_44_P379791	Pih1d1	PIH1 domain containing 1	292898	Rattus norvegicus PIH1 domain containing 1 (Pih1d1), mRNA [NM_001024868]	0.071	-2.681	0.065
A_43_P15633	Pkn2	protein kinase N2	207122	Rattus norvegicus protein kinase N2 (Pkn2), mRNA [NM_001105755]	0.071	2.021	0.065
A_64_P161779				PREDICTED: Rattus norvegicus coiled-coil domain-containing protein 9-like (LOC684934), mRNA [XM_003748779]	0.071	-3.409	0.065
A_64_P030739	Vgf	VGF nerve growth factor inducible	29461	Rattus norvegicus VGF nerve growth factor inducible (Vgf), mRNA [NM_030997]	0.071	-11.059	0.065
A_44_P273734				Rattus norvegicus TL0AEA14YL01 mRNA sequence, [FQ227170]	0.071	-3.582	0.065
A_42_P686916	Tex9	testis expressed 9	300822	Uncharacterized protein [Source:UniProtKB/TrEMBL;Acc:D3ZDU0] [ENSRNOT00000032268]	0.071	1.607	0.065
A_64_P048235	Tmem42	transmembrane protein 42	363171	Rattus norvegicus transmembrane protein 42 (Tmem42), mRNA [NM_001191886]	0.071	-2.386	0.065
A_64_P063746	Ptpra	protein tyrosine phosphatase, receptor type, A	25167	Rattus norvegicus protein tyrosine phosphatase, receptor type, A (Ptpra), mRNA [NM_012763]	0.071	1.415	0.065
A_44_P590268	LOC497940	similar to RIKEN cDNA 2810408A11	497940	Rattus norvegicus similar to RIKEN cDNA 2810408A11 (LOC497940), mRNA [NM_001017476]	0.071	-7.787	0.065
A_44_P215794	Cct2	chaperonin containing TCP1, subunit 2 (beta)	299809	Rattus norvegicus chaperonin containing TCP1, subunit 2 (beta) (Cct2), mRNA [NM_001005905]	0.071	1.99	0.065
A_44_P1020018	Cnot7	CCR4-NOT transcription complex, subunit 7	306492	Rattus norvegicus CCR4-NOT transcription complex, subunit 7 (Cnot7), mRNA [NM_001107313]	0.071	-2.165	0.065
A_44_P386949	Champ1	chromosome alignment maintaining phosphoprotein 1	306647	Rattus norvegicus chromosome alignment maintaining phosphoprotein 1 (Champ1), mRNA [NM_001107329]	0.071	1.61	0.065
A_44_P398587	Usp9x	ubiquitin specific peptidase 9, X-linked	363445	Rattus norvegicus ubiquitin specific peptidase 9, X-linked (Usp9x), transcript variant 1, mRNA [NM_001135893]	0.071	4.679	0.065
A_64_P156995	Znrf1	zinc and ring finger 1, E3 ubiquitin protein ligase	690769	RCG51260, isoform CRA_aUncharacterized protein [Source:UniProtKB/TrEMBL;Acc:D3ZIQ9] [ENSRNOT00000025716]	0.071	2.213	0.065
A_42_P553611				Q99LS0_MOUSE (Q99LS0) Esophageal cancer related gene 4 protein, partial (13%) [TC630296]	0.071	-3.404	0.065
A_43_P23014	Lpxn	leupaxin	293783	Rattus norvegicus leupaxin (Lpxn), mRNA [NM_001009649]	0.07	-2.945	0.065
A_44_P163611	Stard5	StAR-related lipid transfer (START) domain containing 5	502348	Rattus norvegicus StAR-related lipid transfer (START) domain containing 5 (Stard5), mRNA [NM_001192011]	0.07	2.058	0.065
A_42_P537971	Pard6b	par-6 (partitioning defective 6) homolog beta (C, elegans)	362279	Rattus norvegicus par-6 (partitioning defective 6) homolog beta (C, elegans) (Pard6b), mRNA [NM_001108609]	0.07	1.686	0.065
A_64_P137320	Ccdc113	coiled-coil domain containing 113	291847	PREDICTED: Rattus norvegicus coiled-coil domain containing 113 (Ccdc113), mRNA [XM_003751831]	0.07	-1.982	0.065
A_64_P054038					0.07	4.958	0.065
A_64_P022432	RGD1309586	similar to probable ATP-dependent RNA helicase - mouse	364073	Rattus norvegicus similar to probable ATP-dependent RNA helicase - mouse (RGD1309586), mRNA [NM_001108858]	0.07	3.074	0.065
A_64_P008637					0.07	4.985	0.065
A_42_P545966	Stag1	stromal antigen 1	315958	Rattus norvegicus stromal antigen 1 (Stag1), mRNA [NM_001108179]	0.07	-2.649	0.065
A_44_P515326	Dgat1	diacylglycerol O-acyltransferase 1	84497	Rattus norvegicus diacylglycerol O-acyltransferase 1 (Dgat1), mRNA [NM_053437]	0.07	-2.239	0.065
A_44_P683157	Zfp133	zinc finger protein 133	499900	Rattus norvegicus zinc finger protein 133 (Zfp133), mRNA [NM_001024313]	0.07	-2.265	0.065
A_64_P135893					0.07	1.422	0.065
A_43_P17703	Dph5	DPH5 homolog (S, cerevisiae)	295394	Rattus norvegicus DPH5 homolog (S, cerevisiae) (Dph5), mRNA [NM_001017449]	0.07	-3.708	0.065
A_44_P877632	Fam105b	family with sequence similarity 105, member B	100362554	sertolin (LOC64038), mRNA [Source:RefSeq DNA;Acc:NM_022271] [ENSRNOT00000016111]	0.07	-2.622	0.065
A_42_P711589	Sfxn3	sideroflexin 3	65042	Rattus norvegicus sideroflexin 3 (Sfxn3), mRNA [NM_022948]	0.07	-2.394	0.065
A_64_P153991	LOC365824	similar to FtsJ homolog 3 (E, coli)	365824	PREDICTED: Rattus norvegicus putative rRNA methyltransferase 3-like (LOC365824), misc_RNA [XR_145847]	0.07	-1.379	0.065
A_44_P762216					0.07	-16.384	0.065
A_42_P804913				Uncharacterized protein [Source:UniProtKB/TrEMBL;Acc:D3Z9Y0] [ENSRNOT00000022886]	0.07	-1.638	0.065
A_44_P925867	Napg	N-ethylmaleimide-sensitive factor attachment protein, gamma	307382	Rattus norvegicus N-ethylmaleimide-sensitive factor attachment protein, gamma (Napg), mRNA [NM_001107384]	0.07	-2.4	0.065
A_64_P005987	Agfg2	ArfGAP with FG repeats 2	304375	Rattus norvegicus ArfGAP with FG repeats 2 (Agfg2), mRNA [NM_001107131]	0.07	2.801	0.065
A_44_P543017	Nhlrc1	NHL repeat containing 1	364682	Rattus norvegicus NHL repeat containing 1 (Nhlrc1), mRNA [NM_199236]	0.07	-2.678	0.065
A_64_P141494	LOC690386	hypothetical protein LOC690386	690386	Rattus norvegicus hypothetical protein LOC690386 (LOC690386), mRNA [NM_001109586]	0.069	4.947	0.065
A_44_P575424	Chmp4c	charged multivesicular body protein 4C	361916	Rattus norvegicus charged multivesicular body protein 4C (Chmp4c), mRNA [NM_001017466]	0.069	1.773	0.065
A_64_P107866	Myd88	myeloid differentiation primary response 88	301059	Rattus norvegicus myeloid differentiation primary response 88 (Myd88), mRNA [NM_198130]	0.069	-4.46	0.065
A_64_P065041	Plagl2	pleiomorphic adenoma gene-like 2	296281	Rattus norvegicus pleiomorphic adenoma gene-like 2 (Plagl2), mRNA [NM_001106528]	0.069	-2.132	0.065
A_44_P532038	Aldh18a1	aldehyde dehydrogenase 18 family, member A1	361755	Rattus norvegicus aldehyde dehydrogenase 18 family, member A1 (Aldh18a1), nuclear gene encoding mitochondrial protein, mRNA [NM_001108524]	0.069	-1.968	0.065
A_44_P576502	Snx11	sorting nexin 11	303493	Rattus norvegicus sorting nexin 11 (Snx11), transcript variant 1, mRNA [NM_001012012]	0.069	-5.832	0.065
A_44_P277340	Megf9	multiple EGF-like-domains 9	313270	Rattus norvegicus multiple EGF-like-domains 9 (Megf9), mRNA [NM_001107940]	0.069	-1.537	0.065
A_64_P016168				Q96FH0_HUMAN (Q96FH0) MEF2B protein, complete [TC593056]	0.069	-2.733	0.065
A_44_P513428	Polr3c	polymerase (RNA) III (DNA directed) polypeptide C	310685	Rattus norvegicus polymerase (RNA) III (DNA directed) polypeptide C (Polr3c), mRNA [NM_001012081]	0.069	-1.675	0.065
A_64_P075283	Pcgf2	polycomb group ring finger 2	287662	Rattus norvegicus polycomb group ring finger 2 (Pcgf2), mRNA [NM_001105836]	0.069	2.761	0.065
A_44_P999889	Tmem57	transmembrane protein 57	313618	Rattus norvegicus transmembrane protein 57 (Tmem57), mRNA [NM_001025699]	0.069	2.332	0.065
A_44_P458395	Fbxl5	F-box and leucine-rich repeat protein 5	305424	Rattus norvegicus F-box and leucine-rich repeat protein 5 (Fbxl5), mRNA [NM_001107222]	0.069	1.851	0.065
A_44_P387344	Atad5	ATPase family, AAA domain containing 5	303348	Uncharacterized protein [Source:UniProtKB/TrEMBL;Acc:D4A058] [ENSRNOT00000035642]	0.069	3.766	0.065
A_42_P595630	Pqlc1	PQ loop repeat containing 1	361352	Rattus norvegicus PQ loop repeat containing 1 (Pqlc1), mRNA [NM_001013189]	0.069	-2.257	0.065
A_44_P351982	Dnase1l1	deoxyribonuclease 1-like 1	363522	Rattus norvegicus deoxyribonuclease 1-like 1 (Dnase1l1), mRNA [NM_001014223]	0.069	-1.874	0.065
A_64_P152423	Nqo2	NAD(P)H dehydrogenase, quinone 2	291084	Rattus norvegicus NAD(P)H dehydrogenase, quinone 2 (Nqo2), mRNA [NM_001004214]	0.069	5.546	0.065
A_64_P112327	Ftsj1	FtsJ RNA methyltransferase homolog 1 (E, coli)	363450	Uncharacterized protein [Source:UniProtKB/TrEMBL;Acc:D3ZZA1] [ENSRNOT00000006365]	0.069	-1.814	0.065
A_64_P136061	A1cf	APOBEC1 complementation factor	170912	Rattus norvegicus APOBEC1 complementation factor (A1cf), mRNA [NM_133400]	0.069	18.122	0.065
A_44_P255294	Hbs1l	Hbs1-like (S, cerevisiae)	293408	Rattus norvegicus Hbs1-like (S, cerevisiae) (Hbs1l), mRNA [NM_001011934]	0.069	1.359	0.065
A_42_P742797	Brf1	BRF1 homolog, subunit of RNA polymerase III transcription initiation factor IIIB (S, cerevisiae)	299347	Rattus norvegicus BRF1 homolog, subunit of RNA polymerase III transcription initiation factor IIIB (S, cerevisiae) (Brf1), mRNA [NM_001106761]	0.068	-1.344	0.065
A_44_P1037556	Txndc9	thioredoxin domain containing 9	280671	Rattus norvegicus thioredoxin domain containing 9 (Txndc9), mRNA [NM_172032]	0.068	-2.727	0.065
A_64_P027338				Rattus norvegicus similar to GLE1-like, RNA export mediator; GLE1 (yeast homolog)-like, RNA export mediator; hGLE1 (LOC299220), mRNA [XM_234444]	0.068	3.011	0.065
A_44_P1052463	Gosr2	golgi SNAP receptor complex member 2	64154	Rattus norvegicus golgi SNAP receptor complex member 2 (Gosr2), mRNA [NM_031685]	0.068	-3.048	0.065
A_64_P110574				Rattus norvegicus TL0ACA36YA15 mRNA sequence, [FQ217081]	0.068	-1.481	0.065
A_64_P380743	Uhmk1	U2AF homology motif (UHM) kinase 1	246332	Rattus norvegicus U2AF homology motif (UHM) kinase 1 (Uhmk1), mRNA [NM_017293]	0.068	1.802	0.065
A_44_P230030	Snap29	synaptosomal-associated protein 29	116500	Rattus norvegicus synaptosomal-associated protein 29 (Snap29), mRNA [NM_053810]	0.068	-3.158	0.065
A_43_P14157	Glud1	glutamate dehydrogenase 1	24399	Rattus norvegicus glutamate dehydrogenase 1 (Glud1), nuclear gene encoding mitochondrial protein, mRNA [NM_012570]	0.068	2.358	0.065
A_64_P054942	Wash2	WAS protein family homolog 2	367328	Rattus norvegicus WAS protein family homolog 2 (Wash2), mRNA [NM_001127390]	0.068	1.706	0.065
A_44_P469584	Cd14	CD14 molecule	60350	Rattus norvegicus CD14 molecule (Cd14), mRNA [NM_021744]	0.068	-3.583	0.065
A_64_P060967	Lancl1	LanC lantibiotic synthetase component C-like 1 (bacterial)	114515	Rattus norvegicus LanC lantibiotic synthetase component C-like 1 (bacterial) (Lancl1), mRNA [NM_053723]	0.068	2.282	0.065
A_42_P806847	Mmaa	methylmalonic aciduria (cobalamin deficiency) cblA type	291939	Rattus norvegicus methylmalonic aciduria (cobalamin deficiency) cblA type (Mmaa), nuclear gene encoding mitochondrial protein, mRNA [NM_001106174]	0.068	3.938	0.065
A_64_P087380					0.068	-3.941	0.065
A_42_P807866	Ril	reversion induced LIM gene	24915	Rattus norvegicus reversion induced LIM gene (Ril), mRNA [NM_017062]	0.068	2.294	0.065
A_64_P058734	Dlg3	discs, large homolog 3 (Drosophila)	58948	Rattus norvegicus discs, large homolog 3 (Drosophila) (Dlg3), mRNA [NM_031639]	0.068	4.057	0.065
A_44_P902209	Add1	adducin 1 (alpha)	24170	Rattus norvegicus adducin 1 (alpha) (Add1), mRNA [NM_016990]	0.068	1.693	0.065
A_64_P193845	Ppp1r14b	protein phosphatase 1, regulatory (inhibitor) subunit 14B	259225	Rattus norvegicus protein phosphatase 1, regulatory (inhibitor) subunit 14B (Ppp1r14b), mRNA [NM_172045]	0.068	-1.4	0.065
A_64_P104029	Spdef	SAM pointed domain containing ets transcription factor	689210	Rattus norvegicus SAM pointed domain containing ets transcription factor (Spdef), mRNA [NM_001109530]	0.068	13.344	0.065
A_44_P149087	Fyn	FYN oncogene related to SRC, FGR, YES	25150	Rattus norvegicus FYN oncogene related to SRC, FGR, YES (Fyn), mRNA [NM_012755]	0.068	2.27	0.065
A_44_P156450	Ppm1b	protein phosphatase, Mg2+/Mn2+ dependent, 1B	24667	Rattus norvegicus protein phosphatase, Mg2+/Mn2+ dependent, 1B (Ppm1b), transcript variant 1, mRNA [NM_033096]	0.068	2.509	0.065
A_44_P112527	Megf11	multiple EGF-like-domains 11	691517	Uncharacterized protein [Source:UniProtKB/TrEMBL;Acc:F1M1S8] [ENSRNOT00000058007]	0.068	-9.363	0.065
A_44_P506039	Tsc1	tuberous sclerosis 1	60445	Rattus norvegicus tuberous sclerosis 1 (Tsc1), mRNA [NM_021854]	0.067	11.134	0.065
A_64_P067363					0.067	-6.319	0.065
A_44_P254687	Nthl1	nth (endonuclease III)-like 1 (E,coli)	29541	Rattus norvegicus nth (endonuclease III)-like 1 (E,coli) (Nthl1), mRNA [NM_001105728]	0.067	-1.94	0.065
A_44_P309800	Vwa5a	von Willebrand factor A domain containing 5A	301097	Rattus norvegicus von Willebrand factor A domain containing 5A (Vwa5a), mRNA [NM_198755]	0.067	3.881	0.065
A_44_P403457	Mettl21a	methyltransferase like 21A	301466	Uncharacterized protein [Source:UniProtKB/TrEMBL;Acc:D4A8Z5] [ENSRNOT00000019670]	0.067	-11.618	0.065
A_44_P232030					0.067	-2.193	0.065
A_64_P092414	Col5a2	collagen, type V, alpha 2	85250	Rattus norvegicus collagen, type V, alpha 2 (Col5a2), mRNA [NM_053488]	0.067	-34.895	0.065
A_44_P481892	RGD1309079	similar to Ab2-095	315891	Rattus norvegicus similar to Ab2-095 (RGD1309079), mRNA [NM_001134472]	0.067	2.021	0.065
A_44_P263355	Lifr	leukemia inhibitory factor receptor alpha	81680	Rattus norvegicus leukemia inhibitory factor receptor alpha (Lifr), mRNA [NM_031048]	0.067	2.568	0.065
A_64_P072314					0.067	-2.295	0.065
A_64_P149930	Vdr	vitamin D (1,25- dihydroxyvitamin D3) receptor	24873	Rattus norvegicus vitamin D (1,25- dihydroxyvitamin D3) receptor (Vdr), mRNA [NM_017058]	0.067	-4.288	0.065
A_64_P052882	RGD1306001	similar to 2210021J22Rik protein	362975	Rattus norvegicus similar to 2210021J22Rik protein (RGD1306001), mRNA [NM_001130696]	0.067	-1.835	0.065
A_43_P12767	Pdlim5	PDZ and LIM domain 5	64353	Rattus norvegicus PDZ and LIM domain 5 (Pdlim5), mRNA [NM_053326]	0.067	2.307	0.065
A_42_P577458	Psmb2	proteasome (prosome, macropain) subunit, beta type 2	29675	Rattus norvegicus proteasome (prosome, macropain) subunit, beta type 2 (Psmb2), mRNA [NM_017284]	0.067	-1.65	0.065
A_42_P748004	Upf3b	UPF3 regulator of nonsense transcripts homolog B (yeast)	313449	Rattus norvegicus UPF3 regulator of nonsense transcripts homolog B (yeast) (Upf3b), mRNA [NM_001135873]	0.067	-2.339	0.065
A_44_P398592	Loh12cr1	loss of heterozygosity, 12, chromosomal region 1	362452	Rattus norvegicus loss of heterozygosity, 12, chromosomal region 1 (Loh12cr1), mRNA [NM_001108650]	0.067	-2.436	0.065
A_44_P166513	Atf1	activating transcription factor 1	315305	Rattus norvegicus activating transcription factor 1 (Atf1), mRNA [NM_001100895]	0.067	1.666	0.065
A_42_P633412	Atxn7l3b	ataxin 7-like 3B	100192313	Rattus norvegicus ataxin 7-like 3B (Atxn7l3b), mRNA [NM_001136261]	0.067	-3.292	0.065
A_64_P080144	Btbd6	BTB (POZ) domain containing 6	690367	Rattus norvegicus BTB (POZ) domain containing 6 (Btbd6), mRNA [NM_001077683]	0.067	1.951	0.065
A_44_P518259	Wwp2	WW domain containing E3 ubiquitin protein ligase 2	291999	Rattus norvegicus WW domain containing E3 ubiquitin protein ligase 2 (Wwp2), mRNA [NM_001106184]	0.067	2.661	0.065
A_42_P655644	Hadhb	hydroxyacyl-CoA dehydrogenase/3-ketoacyl-CoA thiolase/enoyl-CoA hydratase (trifunctional protein), beta subunit	171155	Rattus norvegicus hydroxyacyl-CoA dehydrogenase/3-ketoacyl-CoA thiolase/enoyl-CoA hydratase (trifunctional protein), beta subunit (Hadhb), nuclear gene encoding mitochondrial protein, mRNA [NM_133618]	0.067	-2.548	0.065
A_44_P203859	Piezo2	piezo-type mechanosensitive ion channel component 2	307380	PREDICTED: Rattus norvegicus piezo-type mechanosensitive ion channel component 2, transcript variant 1 (Piezo2), mRNA [XM_003751797]	0.066	-47.765	0.065
A_44_P683816	Snx33	sorting nexin 33	315696	Rattus norvegicus sorting nexin 33 (Snx33), mRNA [NM_001127488]	0.066	-3.509	0.065
A_64_P024311	Phb	prohibitin	25344	Rattus norvegicus prohibitin (Phb), mRNA [NM_031851]	0.066	-2.223	0.065
A_64_P069091	Dpp8	dipeptidylpeptidase 8	315758	Rattus norvegicus dipeptidylpeptidase 8 (Dpp8), mRNA [NM_001108159]	0.066	-2.591	0.065
A_44_P685298					0.066	-2.709	0.065
A_44_P539274	Irak1bp1	interleukin-1 receptor-associated kinase 1 binding protein 1	300862	Rattus norvegicus interleukin-1 receptor-associated kinase 1 binding protein 1 (Irak1bp1), mRNA [NM_001106843]	0.066	1.946	0.065
A_44_P142850	Fam86a	family with sequence similarity 86, member A	302931	Rattus norvegicus family with sequence similarity 86, member A (Fam86a), mRNA [NM_001106975]	0.066	1.661	0.065
A_44_P900209				AGENCOURT_31543064 NIH_MGC_269 Rattus norvegicus cDNA clone IMAGE:7462807 5', mRNA sequence [CV121387]	0.066	2.262	0.065
A_44_P531647	Plcg2	phospholipase C, gamma 2	29337	Rattus norvegicus phospholipase C, gamma 2 (Plcg2), mRNA [NM_017168]	0.066	2.252	0.065
A_42_P471271	Ptpn6	protein tyrosine phosphatase, non-receptor type 6	116689	Rattus norvegicus protein tyrosine phosphatase, non-receptor type 6 (Ptpn6), mRNA [NM_053908]	0.066	2.581	0.065
A_42_P486964	Rph3al	rabphilin 3A-like (without C2 domains)	171123	Rattus norvegicus rabphilin 3A-like (without C2 domains) (Rph3al), mRNA [NM_133591]	0.066	1.692	0.065
A_64_P149011	Dbnl	drebrin-like	83527	Rattus norvegicus drebrin-like (Dbnl), mRNA [NM_031352]	0.066	-2.144	0.065
A_64_P078875				HSU97670 eukaryotic translation initiation factor eIF3, p35 subunit {Homo sapiens} (exp=-1; wgp=0; cg=0), partial (26%) [TC586860]	0.066	1.2	0.065
A_64_P006373	Mrps34	mitochondrial ribosomal protein S34	287126	Rattus norvegicus mitochondrial ribosomal protein S34 (Mrps34), nuclear gene encoding mitochondrial protein, mRNA [NM_001105771]	0.066	1.3	0.065
A_44_P1050473	LOC100360337	zinc finger protein 128-like	100360337	Uncharacterized protein [Source:UniProtKB/TrEMBL;Acc:E9PT35] [ENSRNOT00000006118]	0.066	-8.71	0.065
A_43_P17734	Aasdhppt	aminoadipate-semialdehyde dehydrogenase-phosphopantetheinyl transferase	300328	Rattus norvegicus aminoadipate-semialdehyde dehydrogenase-phosphopantetheinyl transferase (Aasdhppt), mRNA [NM_001106798]	0.066	2.72	0.065
A_64_P038664	LOC100361049	hypothetical protein LOC100361049	100361049	PREDICTED: Rattus norvegicus hypothetical protein LOC100361049 (LOC100361049), mRNA [XM_002728870]	0.066	2.171	0.065
A_64_P017188	Dbp	D site of albumin promoter (albumin D-box) binding protein	24309	Rattus norvegicus D site of albumin promoter (albumin D-box) binding protein (Dbp), mRNA [NM_012543]	0.066	2.749	0.065
A_64_P080198					0.066	-1.587	0.065
A_43_P22310	RGD1304624	similar to RIKEN cDNA 2700097O09	314128	Rattus norvegicus similar to RIKEN cDNA 2700097O09 (RGD1304624), mRNA [NM_001108022]	0.066	-2.25	0.065
A_64_P059750	Stard13	StAR-related lipid transfer (START) domain containing 13	498130	Rattus norvegicus StAR-related lipid transfer (START) domain containing 13 (Stard13), mRNA [NM_001109060]	0.066	4.926	0.065
A_44_P386888	Mdp1	magnesium-dependent phosphatase 1	290230	Rattus norvegicus magnesium-dependent phosphatase 1 (Mdp1), mRNA [NM_001106039]	0.065	-6.293	0.065
A_64_P119715	Arfip2	ADP-ribosylation factor interacting protein 2	293344	Rattus norvegicus ADP-ribosylation factor interacting protein 2 (Arfip2), mRNA [NM_001004222]	0.065	-1.973	0.065
A_64_P087925	Mettl22	methyltransferase like 22	287054	Uncharacterized protein [Source:UniProtKB/TrEMBL;Acc:D3Z9R2] [ENSRNOT00000003700]	0.065	-2.001	0.065
A_64_P044687	Zfp830	zinc finger protein 830	497967	Rattus norvegicus zinc finger protein 830 (Zfp830), mRNA [NM_001037360]	0.065	-2.497	0.065
A_44_P323304	Pygb	phosphorylase, glycogen; brain	25739	Rattus norvegicus phosphorylase, glycogen; brain (Pygb), mRNA [NM_013188]	0.065	1.281	0.065
A_44_P332896	Kctd14	potassium channel tetramerisation domain containing 14	308836	Uncharacterized protein [Source:UniProtKB/TrEMBL;Acc:F1M0C4] [ENSRNOT00000016654]	0.065	-7.325	0.065
A_64_P118502					0.065	5.444	0.065
A_64_P042935					0.065	1.339	0.065
A_44_P344273	Sec62	SEC62 homolog (S, cerevisiae)	294912	Rattus norvegicus SEC62 homolog (S, cerevisiae) (Sec62), mRNA [NM_001034129]	0.065	1.776	0.065
A_64_P120307	Rab34	RAB34, member RAS oncogene family	360571	Rattus norvegicus RAB34, member RAS oncogene family (Rab34), mRNA [NM_001012140]	0.065	1.316	0.065
A_64_P059545	Mlycd	malonyl-CoA decarboxylase	85239	Rattus norvegicus malonyl-CoA decarboxylase (Mlycd), nuclear gene encoding mitochondrial protein, mRNA [NM_053477]	0.065	-3.737	0.065
A_44_P652332	Tmem48	transmembrane protein 48	362557	Rattus norvegicus transmembrane protein 48 (Tmem48), mRNA [NM_001025023]	0.065	2.279	0.065
A_44_P123788	Paox	polyamine oxidase (exo-N4-amino)	293589	Rattus norvegicus polyamine oxidase (exo-N4-amino) (Paox), mRNA [NM_001106311]	0.065	-1.577	0.065
A_44_P975304	Hmg20a	high mobility group 20A	315689	Rattus norvegicus high mobility group 20A (Hmg20a), mRNA [NM_001108150]	0.065	-2.428	0.065
A_44_P434271	Cntn2	contactin 2 (axonal)	25356	Rattus norvegicus contactin 2 (axonal) (Cntn2), mRNA [NM_012884]	0.065	-8.664	0.065
A_44_P244040	Gtpbp5	GTP binding protein 5	296462	Rattus norvegicus GTP binding protein 5 (Gtpbp5), mRNA [NM_001013924]	0.065	-1.567	0.065
A_42_P588041	Eif5a	eukaryotic translation initiation factor 5A	287444	Rattus norvegicus eukaryotic translation initiation factor 5A (Eif5a), mRNA [NM_001033681]	0.065	-1.883	0.065
A_44_P653701	Mybl2	myeloblastosis oncogene-like 2	296344	Rattus norvegicus myeloblastosis oncogene-like 2 (Mybl2), mRNA [NM_001106536]	0.065	-4.077	0.065
A_44_P545462	LOC257650	hippyragranin	257650	Rattus norvegicus hippyragranin (LOC257650), mRNA [NM_147142]	0.065	-18.095	0.065
A_42_P781006	Slc6a8	solute carrier family 6 (neurotransmitter transporter, creatine), member 8	50690	Rattus norvegicus solute carrier family 6 (neurotransmitter transporter, creatine), member 8 (Slc6a8), mRNA [NM_017348]	0.097	-2.155	0.08
A_42_P597522	Tmem185a	transmembrane protein 185A	309357	Rattus norvegicus transmembrane protein 185A (Tmem185a), mRNA [NM_001135712]	0.097	-1.636	0.08
A_44_P522859	Sfxn4	sideroflexin 4	361778	Rattus norvegicus sideroflexin 4 (Sfxn4), mRNA [NM_001108527]	0.097	2.129	0.08
A_64_P130089	Ankhd1	ankyrin repeat and KH domain containing 1	100529260	Rattus norvegicus ankyrin repeat and KH domain containing 1 (Ankhd1), mRNA [NM_001204053]	0.097	1.984	0.08
A_44_P1019245	Zmat3	zinc finger, matrin type 3	64394	Rattus norvegicus zinc finger, matrin type 3 (Zmat3), mRNA [NM_022548]	0.097	-5.156	0.08
A_44_P337991	Acot3	acyl-CoA thioesterase 3	314304	Rattus norvegicus acyl-CoA thioesterase 3 (Acot3), mRNA [NM_001108041]	0.097	2.121	0.08
A_44_P251008	Efhb	EF hand domain family, member B	301168	Rattus norvegicus EF hand domain family, member B (Efhb), mRNA [NM_001106879]	0.097	-2.591	0.08
A_64_P141499	Ccdc86	coiled-coil domain containing 86	293738	Rattus norvegicus coiled-coil domain containing 86 (Ccdc86), mRNA [NM_001006974]	0.096	-4.378	0.08
A_43_P21317	Zfp612	zinc finger protein 612	307839	Rattus norvegicus zinc finger protein 612 (Zfp612), mRNA [NM_001107428]	0.096	-16.529	0.08
A_64_P228661	Pcbp3	poly(rC) binding protein 3	294336	Rattus norvegicus poly(rC) binding protein 3 (Pcbp3), mRNA [NM_001011945]	0.096	-11.626	0.08
A_64_P065507	Elf1	E74-like factor 1	85424	Rattus norvegicus E74-like factor 1 (Elf1), mRNA [NM_053520]	0.096	2.028	0.08
A_42_P657538	Zfp655	zinc finger protein 655	360764	Rattus norvegicus zinc finger protein 655 (Zfp655), mRNA [NM_001008362]	0.096	-2.112	0.08
A_44_P349854	Gna13	guanine nucleotide binding protein (G protein), alpha 13	303634	Rattus norvegicus guanine nucleotide binding protein (G protein), alpha 13 (Gna13), mRNA [NM_001013119]	0.096	11.498	0.08
A_64_P017269	Trim8	tripartite motif-containing 8	688785	Rattus norvegicus tripartite motif-containing 8 (Trim8), mRNA [NM_001128083]	0.096	3.504	0.08
A_42_P458530	Ripk3	receptor-interacting serine-threonine kinase 3	246240	Rattus norvegicus receptor-interacting serine-threonine kinase 3 (Ripk3), mRNA [NM_139342]	0.096	-2.694	0.08
A_43_P14954	Sos1	Son of sevenless homolog 1 (Drosophila)	313845	Rattus norvegicus Son of sevenless homolog 1 (Drosophila) (Sos1), mRNA [NM_001100716]	0.096	1.892	0.08
A_44_P183488	Casp7	caspase 7	64026	Rattus norvegicus caspase 7 (Casp7), mRNA [NM_022260]	0.096	1.567	0.08
A_64_P139285	Map9	microtubule-associated protein 9	310544	Rattus norvegicus microtubule-associated protein 9 (Map9), mRNA [NM_001135716]	0.096	8.978	0.08
A_64_P137189	Zpbp2	zona pellucida binding protein 2	363676	Rattus norvegicus zona pellucida binding protein 2 (Zpbp2), mRNA [NM_001007011]	0.096	-2.659	0.08
A_43_P14867	Sult5a1	sulfotransferase family 5A, member 1	292077	Rattus norvegicus sulfotransferase family 5A, member 1 (Sult5a1), transcript variant 2, mRNA [NM_001106194]	0.096	2.334	0.08
A_64_P039522	Sugt1	SGT1, suppressor of G2 allele of SKP1 (S, cerevisiae)	290408	Rattus norvegicus SGT1, suppressor of G2 allele of SKP1 (S, cerevisiae) (Sugt1), mRNA [NM_001013051]	0.096	1.598	0.08
A_44_P443008	Mrpl46	mitochondrial ribosomal protein L46	293054	Rattus norvegicus mitochondrial ribosomal protein L46 (Mrpl46), nuclear gene encoding mitochondrial protein, mRNA [NM_001013068]	0.096	-1.315	0.08
A_44_P347348	Emc2	ER membrane protein complex subunit 2	362905	Rattus norvegicus ER membrane protein complex subunit 2 (Emc2), mRNA [NM_001113785]	0.095	1.607	0.08
A_42_P581863	Pfn2	profilin 2	81531	Rattus norvegicus profilin 2 (Pfn2), mRNA [NM_030873]	0.095	-4.214	0.08
A_64_P134079	Unc119	UNC-119 homolog (C, elegans)	29402	Rattus norvegicus UNC-119 homolog (C, elegans) (Unc119), mRNA [NM_017188]	0.095	2.478	0.08
A_44_P339818	Ralgds	ral guanine nucleotide dissociation stimulator	29622	Rattus norvegicus ral guanine nucleotide dissociation stimulator (Ralgds), mRNA [NM_019250]	0.095	3.143	0.08
A_44_P486624	Plekha6	pleckstrin homology domain containing, family A member 6	360842	PREDICTED: Rattus norvegicus pleckstrin homology domain containing, family A member 6 (Plekha6), partial mRNA [XM_341118]	0.095	-5.163	0.08
A_44_P349844	Tlk2	tousled-like kinase 2	303592	Rattus norvegicus tousled-like kinase 2 (Tlk2), mRNA [NM_001191652]	0.095	3.452	0.08
A_64_P068143	Smad4	SMAD family member 4	50554	Rattus norvegicus SMAD family member 4 (Smad4), mRNA [NM_019275]	0.095	2.3	0.08
A_64_P109158	MGC94207	similar to RIKEN cDNA C030006K11	362946	Rattus norvegicus similar to RIKEN cDNA C030006K11 (MGC94207), mRNA [NM_001007751]	0.095	-1.947	0.08
A_64_P158537	Bclaf1	BCL2-associated transcription factor 1	293017	Rattus norvegicus BCL2-associated transcription factor 1 (Bclaf1), mRNA [NM_001047852]	0.095	2.504	0.08
A_44_P121401	Fam120a	family with sequence similarity 120A	291019	Rattus norvegicus family with sequence similarity 120A (Fam120a), mRNA [NM_001191816]	0.095	2.023	0.08
A_42_P482829	Vps11	vacuolar protein sorting 11 homolog (S, cerevisiae)	315600	Rattus norvegicus vacuolar protein sorting 11 homolog (S, cerevisiae) (Vps11), mRNA [NM_001108138]	0.095	3.077	0.08
A_64_P084693				Uncharacterized protein [Source:UniProtKB/TrEMBL;Acc:D4A650] [ENSRNOT00000064251]	0.095	2.447	0.08
A_64_P054276	Ebpl	emopamil binding protein-like	361054	Rattus norvegicus emopamil binding protein-like (Ebpl), mRNA [NM_001108381]	0.095	-1.773	0.08
A_42_P671285	Ctdspl	CTD (carboxy-terminal domain, RNA polymerase II, polypeptide A) small phosphatase-like	301056	Rattus norvegicus CTD (carboxy-terminal domain, RNA polymerase II, polypeptide A) small phosphatase-like (Ctdspl), mRNA [NM_001106865]	0.095	2.494	0.08
A_44_P337094	Prkag1	protein kinase, AMP-activated, gamma 1 non-catalytic subunit	25520	Rattus norvegicus protein kinase, AMP-activated, gamma 1 non-catalytic subunit (Prkag1), mRNA [NM_013010]	0.095	1.777	0.08
A_44_P745269				Rattus norvegicus adenylate kinase 3-like 1, mRNA (cDNA clone MGC:93541 IMAGE:7107348), complete cds, [BC087024]	0.095	4.222	0.08
A_43_P18736				Q6P1G7_MOUSE (Q6P1G7) Myoneurin (In vitro fertilized eggs cDNA, RIKEN full-length enriched library, clone:7420457K05 product:myoneurin, full insert sequence), partial (22%) [TC615136]	0.094	1.618	0.08
A_64_P047874	RGD1563348	similar to Selenoprotein H	502642	Rattus norvegicus similar to Selenoprotein H (RGD1563348), mRNA [NM_001114939]	0.094	2.33	0.08
A_64_P130074	Pot1b	protection of telomeres 1B	690237	PREDICTED: Rattus norvegicus protection of telomeres 1B (Pot1b), mRNA [XM_001073777]	0.094	5.029	0.08
A_44_P492013	Map3k4	mitogen activated protein kinase kinase kinase 4	308106	Rattus norvegicus mitogen activated protein kinase kinase kinase 4 (Map3k4), mRNA [NM_001107456]	0.094	2.579	0.08
A_44_P443064	Pex13	peroxisomal biogenesis factor 13	305581	Rattus norvegicus peroxisomal biogenesis factor 13 (Pex13), mRNA [NM_001107242]	0.094	2.127	0.08
A_64_P003113	Kcmf1	potassium channel modulatory factor 1	684322	Rattus norvegicus potassium channel modulatory factor 1 (Kcmf1), mRNA [NM_001128192]	0.094	1.664	0.08
A_43_P21324	Mesdc2	mesoderm development candidate 2	308796	Rattus norvegicus mesoderm development candidate 2 (Mesdc2), mRNA [NM_001008345]	0.094	-1.884	0.08
A_43_P14655	Ecsit	ECSIT homolog (Drosophila)	300447	Rattus norvegicus ECSIT homolog (Drosophila) (Ecsit), nuclear gene encoding mitochondrial protein, mRNA [NM_001006986]	0.094	1.665	0.08
A_64_P047527	Grn	granulin	29143	Rattus norvegicus granulin (Grn), transcript variant 1, mRNA [NM_017113]	0.094	3.474	0.08
A_64_P031945	Hmgb1	high mobility group box 1	25459	Rattus norvegicus high mobility group box 1 (Hmgb1), mRNA [NM_012963]	0.094	-1.549	0.08
A_64_P150583					0.094	-2.292	0.08
A_44_P268610	RGD1559896	similar to RIKEN cDNA 2310022B05	498967	Rattus norvegicus similar to RIKEN cDNA 2310022B05 (RGD1559896), mRNA [NM_001109134]	0.094	-1.589	0.08
A_64_P138056	LOC367812	similar to Sphingosine kinase 2 (SK 2) (SPK 2)	367812	PREDICTED: Rattus norvegicus sphingosine kinase 2-like (LOC367812), misc_RNA [XR_146464]	0.094	-1.944	0.08
A_44_P774707	Crls1	cardiolipin synthase 1	366196	Rattus norvegicus cardiolipin synthase 1 (Crls1), mRNA [NM_001014258]	0.094	-2.394	0.08
A_44_P365240	Ptpn2	protein tyrosine phosphatase, non-receptor type 2	117063	Rattus norvegicus protein tyrosine phosphatase, non-receptor type 2 (Ptpn2), mRNA [NM_053990]	0.094	1.63	0.08
A_44_P359684	Nfkbiz	nuclear factor of kappa light polypeptide gene enhancer in B-cells inhibitor, zeta	304005	Rattus norvegicus nuclear factor of kappa light polypeptide gene enhancer in B-cells inhibitor, zeta (Nfkbiz), mRNA [NM_001107095]	0.094	1.965	0.08
A_64_P082693	Egr1	early growth response 1	24330	Rattus norvegicus early growth response 1 (Egr1), mRNA [NM_012551]	0.093	-36.639	0.08
A_44_P231597	Hpcal1	hippocalcin-like 1	50871	Rattus norvegicus hippocalcin-like 1 (Hpcal1), mRNA [NM_017356]	0.093	2.504	0.08
A_64_P055895	Tmem170a	transmembrane protein 170A	498953	Rattus norvegicus transmembrane protein 170A (Tmem170a), mRNA [NM_001134608]	0.093	2.975	0.08
A_64_P038452	Cdc42se1	CDC42 small effector 1	499672	Rattus norvegicus CDC42 small effector 1 (Cdc42se1), mRNA [NM_001039044]	0.093	-1.574	0.08
A_44_P996392	Trdmt1	tRNA aspartic acid methyltransferase 1	291324	Rattus norvegicus tRNA aspartic acid methyltransferase 1 (Trdmt1), mRNA [NM_001031643]	0.093	2.524	0.08
A_44_P597431	Rcn1	reticulocalbin 1, EF-hand calcium binding domain	362182	Rattus norvegicus reticulocalbin 1, EF-hand calcium binding domain (Rcn1), mRNA [NM_001108586]	0.093	-1.858	0.08
A_64_P133816	LOC311352	similar to Adenosine deaminase CG11994-PA	311352	Rattus norvegicus similar to Adenosine deaminase CG11994-PA (LOC311352), mRNA [NM_001014047]	0.093	-6.032	0.08
A_42_P555753	Fam172a	family with sequence similarity 172, member A	294606	Rattus norvegicus family with sequence similarity 172, member A (Fam172a), mRNA [NM_001106401]	0.093	1.327	0.08
A_64_P131489	Kat6a	K(lysine) acetyltransferase 6A	306571	Rattus norvegicus K(lysine) acetyltransferase 6A (Kat6a), mRNA [NM_001100570]	0.093	9.739	0.08
A_42_P573312	Ccdc125	coiled-coil domain containing 125	499518	Rattus norvegicus coiled-coil domain containing 125 (Ccdc125), mRNA [NM_001134761]	0.093	-3.077	0.08
A_44_P245775	RGD1305014	similar to RIKEN cDNA 2310057M21	309029	Rattus norvegicus similar to RIKEN cDNA 2310057M21 (RGD1305014), mRNA [NM_001014025]	0.093	-2.46	0.08
A_44_P463659	Cmtm6	CKLF-like MARVEL transmembrane domain containing 6	316035	Rattus norvegicus CKLF-like MARVEL transmembrane domain containing 6 (Cmtm6), mRNA [NM_001007802]	0.093	-1.912	0.08
A_44_P252976	Gsto2	glutathione S-transferase omega 2	309465	Rattus norvegicus glutathione S-transferase omega 2 (Gsto2), mRNA [NM_001012071]	0.093	-25.336	0.08
A_64_P131981				Rattus norvegicus similar to hypothetical protein MGC10646 (LOC304240), mRNA [XM_221864]	0.093	-2.283	0.08
A_64_P059390	Acox1	acyl-CoA oxidase 1, palmitoyl	50681	Rattus norvegicus acyl-CoA oxidase 1, palmitoyl (Acox1), mRNA [NM_017340]	0.093	3.632	0.08
A_44_P180041	Nme6	NME/NM23 nucleoside diphosphate kinase 6	58964	Rattus norvegicus NME/NM23 nucleoside diphosphate kinase 6 (Nme6), mRNA [NM_001191884]	0.093	-1.947	0.08
A_44_P335278					0.092	1.896	0.08
A_64_P131883	Pxn	paxillin	360820	Rattus norvegicus paxillin (Pxn), mRNA [NM_001012147]	0.092	3.469	0.08
A_44_P683655	Arf3	ADP-ribosylation factor 3	140940	Rattus norvegicus ADP-ribosylation factor 3 (Arf3), mRNA [NM_080904]	0.092	-1.486	0.08
A_64_P153442				Q8R4C3_CRIGR (Q8R4C3) Csr1, partial (32%) [TC596558]	0.092	-3.032	0.08
A_44_P492025	Oasl	2'-5'-oligoadenylate synthetase-like	304545	Rattus norvegicus 2'-5'-oligoadenylate synthetase-like (Oasl), mRNA [NM_001009681]	0.092	-14.711	0.08
A_64_P099923	Dap	death-associated protein	64322	Rattus norvegicus death-associated protein (Dap), mRNA [NM_022526]	0.092	3.093	0.08
A_44_P359052	Otub2	OTU domain, ubiquitin aldehyde binding 2	314405	Rattus norvegicus OTU domain, ubiquitin aldehyde binding 2 (Otub2), mRNA [NM_001108053]	0.092	-3.094	0.08
A_42_P583546	Lims2	LIM and senescent cell antigen like domains 2	361303	Rattus norvegicus LIM and senescent cell antigen like domains 2 (Lims2), mRNA [NM_001012163]	0.092	1.882	0.08
A_44_P1048296	Osbpl1a	oxysterol binding protein-like 1A	259221	Rattus norvegicus oxysterol binding protein-like 1A (Osbpl1a), mRNA [NM_172023]	0.092	2.306	0.08
A_64_P164926	LOC691931	hypothetical protein LOC691931	691931	Rattus norvegicus hypothetical protein LOC691931 (LOC691931), mRNA [NM_001109651]	0.092	2.617	0.08
A_64_P116098				Q4G0J5_HUMAN (Q4G0J5) FBXL17 protein, partial (7%) [TC606902]	0.092	4.002	0.08
A_42_P816740	Sh3yl1	SH3 domain containing, Ysc84-like 1 (S, cerevisiae)	362724	Rattus norvegicus SH3 domain containing, Ysc84-like 1 (S, cerevisiae) (Sh3yl1), mRNA [NM_001108705]	0.092	-1.532	0.08
A_43_P12246	Prpsap1	phosphoribosyl pyrophosphate synthetase-associated protein 1	64390	Rattus norvegicus phosphoribosyl pyrophosphate synthetase-associated protein 1 (Prpsap1), mRNA [NM_022545]	0.092	-1.956	0.08
A_44_P1056401	Pyroxd2	pyridine nucleotide-disulphide oxidoreductase domain 2	309381	Rattus norvegicus pyridine nucleotide-disulphide oxidoreductase domain 2 (Pyroxd2), mRNA [NM_001004261]	0.092	-2.319	0.08
A_42_P650386	Alg8	asparagine-linked glycosylation 8, alpha-1,3-glucosyltransferase homolog (S, cerevisiae)	293129	Rattus norvegicus asparagine-linked glycosylation 8, alpha-1,3-glucosyltransferase homolog (S, cerevisiae) (Alg8), mRNA [NM_001034127]	0.092	-2.076	0.08
A_44_P309325	Lig4	ligase IV, DNA, ATP-dependent	290907	Rattus norvegicus ligase IV, DNA, ATP-dependent (Lig4), mRNA [NM_001106095]	0.092	-4.669	0.08
A_64_P002782					0.092	-2.188	0.08
A_42_P531684	Cenpq	centromere protein Q	363198	Rattus norvegicus centromere protein Q (Cenpq), mRNA [NM_001014215]	0.091	2.054	0.08
A_64_P010806				PREDICTED: Rattus norvegicus hypothetical protein LOC680062 (LOC680062), mRNA [XM_001055521]	0.091	-2.904	0.08
A_64_P112507	Xpnpep3	X-prolyl aminopeptidase (aminopeptidase P) 3, putative	685823	Rattus norvegicus X-prolyl aminopeptidase (aminopeptidase P) 3, putative (Xpnpep3), nuclear gene encoding mitochondrial protein, mRNA [NM_001130582]	0.091	-4.075	0.08
A_64_P077358	Dip2c	DIP2 disco-interacting protein 2 homolog C (Drosophila)	307067	Rattus norvegicus DIP2 disco-interacting protein 2 homolog C (Drosophila) (Dip2c), mRNA [NM_001107360]	0.091	2.524	0.08
A_64_P022545	Umod	uromodulin	25128	Rattus norvegicus uromodulin (Umod), mRNA [NM_017082]	0.091	2.059	0.08
A_42_P771107	Kdelc1	KDEL (Lys-Asp-Glu-Leu) containing 1	316370	Rattus norvegicus KDEL (Lys-Asp-Glu-Leu) containing 1 (Kdelc1), mRNA [NM_001108217]	0.091	-1.572	0.08
A_44_P199524	Ankrd40	ankyrin repeat domain 40	690586	Rattus norvegicus ankyrin repeat domain 40 (Ankrd40), mRNA [NM_001134699]	0.091	-4.273	0.08
A_64_P039036				Rattus norvegicus TL0ABA20YK18 mRNA sequence, [FQ210882]	0.091	-2.22	0.08
A_44_P509845	Dag1	dystroglycan 1 (dystrophin-associated glycoprotein 1)	114489	Rattus norvegicus dystroglycan 1 (dystrophin-associated glycoprotein 1) (Dag1), mRNA [NM_053697]	0.091	1.411	0.08
A_64_P126623				PREDICTED: Rattus norvegicus Low affinity immunoglobulin gamma Fc region receptor III-like (LOC100362543), misc_RNA [XR_086007]	0.091	2.188	0.08
A_44_P1023938	Miip	migration and invasion inhibitory protein	298643	Rattus norvegicus migration and invasion inhibitory protein (Miip), mRNA [NM_001017450]	0.091	2.225	0.08
A_64_P121663	Capn2	calpain 2, (m/II) large subunit	29154	Rattus norvegicus calpain 2, (m/II) large subunit (Capn2), mRNA [NM_017116]	0.091	1.955	0.08
A_44_P311275	Olr1375	olfactory receptor 1375	287088	Rattus norvegicus olfactory receptor 1375 (Olr1375), mRNA [NM_214829]	0.091	1.882	0.08
A_44_P140358	Samhd1	SAM domain and HD domain, 1	311580	Rattus norvegicus SAM domain and HD domain, 1 (Samhd1), mRNA [NM_001191743]	0.091	4.235	0.08
A_64_P115271					0.091	-2.399	0.08
A_44_P260580	Klhl28	kelch-like 28 (Drosophila)	299103	Rattus norvegicus kelch-like 28 (Drosophila) (Klhl28), mRNA [NM_001106735]	0.091	3.277	0.08
A_42_P655425	Ppwd1	peptidylprolyl isomerase domain and WD repeat containing 1	294711	Rattus norvegicus peptidylprolyl isomerase domain and WD repeat containing 1 (Ppwd1), mRNA [NM_001106406]	0.091	1.65	0.08
A_44_P220305				Rattus norvegicus similar to heterogeneous nuclear ribonucleoprotein A2/B1 (LOC311431), mRNA [XM_230540]	0.09	-2.545	0.08
A_64_P039115	Zbtb8os-ps1	zinc finger and BTB domain containing 8 opposite strand, pseudogene 1	297885	PREDICTED: Rattus norvegicus zinc finger and BTB domain containing 8 opposite strand, pseudogene 1 (Zbtb8os-ps1), mRNA [XM_003750036]	0.09	-4.088	0.08
A_43_P21176	Glce	glucuronic acid epimerase	363073	RCG57892Uncharacterized protein [Source:UniProtKB/TrEMBL;Acc:D3ZIK0] [ENSRNOT00000038641]	0.09	4.648	0.08
A_64_P021840	Kpna2	karyopherin alpha 2	85245	Rattus norvegicus karyopherin alpha 2 (Kpna2), transcript variant 1, mRNA [NM_001270802]	0.09	-1.873	0.08
A_44_P424379	Usp39	ubiquitin specific peptidase 39	297336	Rattus norvegicus ubiquitin specific peptidase 39 (Usp39), mRNA [NM_001106597]	0.09	1.736	0.08
A_64_P109593					0.09	1.347	0.08
A_64_P046125	Tmem88	transmembrane protein 88	497936	Rattus norvegicus transmembrane protein 88 (Tmem88), mRNA [NM_001128155]	0.09	-14.153	0.08
A_44_P197086	Rpusd4	RNA pseudouridylate synthase domain containing 4	315550	Rattus norvegicus RNA pseudouridylate synthase domain containing 4 (Rpusd4), mRNA [NM_001025284]	0.09	1.588	0.08
A_42_P464684	LOC500034	similar to CG3570-PA	500034	Rattus norvegicus similar to CG3570-PA (LOC500034), mRNA [NM_001109221]	0.09	1.433	0.08
A_44_P550945	Zfp280c	zinc finger protein 280C	302812	Uncharacterized protein [Source:UniProtKB/TrEMBL;Acc:D3ZCC6] [ENSRNOT00000044435]	0.09	1.714	0.08
A_64_P048024	Mcph1	microcephalin 1	306594	Uncharacterized protein [Source:UniProtKB/TrEMBL;Acc:D3ZJM7] [ENSRNOT00000043384]	0.09	-2.024	0.08
A_44_P793124				Q6TXI1_RAT (Q6TXI1) LRRGT00018, partial (5%) [TC597668]	0.09	2.114	0.08
A_64_P149196	RT1-CE10	RT1 class I, locus CE10	414792	PREDICTED: Rattus norvegicus RT1 class I, locus CE10 (RT1-CE10), partial mRNA [XM_003754647]	0.09	-1.735	0.08
A_44_P152247	Shd	src homology 2 domain-containing transforming protein D	316507	Rattus norvegicus src homology 2 domain-containing transforming protein D (Shd), mRNA [NM_001108223]	0.09	-4.113	0.08
A_64_P088000					0.09	4.609	0.08
A_44_P137618	Prdx5	peroxiredoxin 5	113898	Rattus norvegicus peroxiredoxin 5 (Prdx5), nuclear gene encoding mitochondrial protein, mRNA [NM_053610]	0.09	1.687	0.08
A_64_P110415				Uncharacterized protein [Source:UniProtKB/TrEMBL;Acc:F1M0Z4] [ENSRNOT00000016745]	0.09	1.666	0.08
A_64_P033380	Tcirg1	T-cell, immune regulator 1, ATPase, H+ transporting, lysosomal V0 subunit A3	293650	Rattus norvegicus T-cell, immune regulator 1, ATPase, H+ transporting, lysosomal V0 subunit A3 (Tcirg1), mRNA [NM_199089]	0.089	3.038	0.08
A_64_P059217	Lepre1	leucine proline-enriched proteoglycan (leprecan) 1	114200	Rattus norvegicus leucine proline-enriched proteoglycan (leprecan) 1 (Lepre1), mRNA [NM_053667]	0.089	-2.682	0.08
A_64_P081232				AF326545 syntaxin binding protein 1 {Mus musculus} (exp=-1; wgp=0; cg=0), partial (5%) [TC627900]	0.089	20.117	0.08
A_64_P069699	Zcchc4	zinc finger, CCHC domain containing 4	360946	Rattus norvegicus zinc finger, CCHC domain containing 4 (Zcchc4), mRNA [NM_001108360]	0.089	-1.513	0.08
A_44_P745177	Vamp4	vesicle-associated membrane protein 4	364033	Rattus norvegicus vesicle-associated membrane protein 4 (Vamp4), mRNA [NM_001108856]	0.089	-3.133	0.08
A_64_P163031	Cklf	chemokine-like factor	245978	Rattus norvegicus chemokine-like factor (Cklf), mRNA [NM_139111]	0.089	-7.319	0.08
A_42_P510203	Pex5	peroxisomal biogenesis factor 5	312703	Rattus norvegicus peroxisomal biogenesis factor 5 (Pex5), mRNA [NM_001170584]	0.089	1.916	0.08
A_64_P045206	Rmnd1	required for meiotic nuclear division 1 homolog (S, cerevisiae)	292268	Rattus norvegicus required for meiotic nuclear division 1 homolog (S, cerevisiae) (Rmnd1), nuclear gene encoding mitochondrial protein, mRNA [NM_001040128]	0.089	1.815	0.08
A_42_P508471	Rgn	regucalcin (senescence marker protein-30)	25106	Rattus norvegicus regucalcin (senescence marker protein-30) (Rgn), mRNA [NM_031546]	0.089	-5.808	0.08
A_64_P137922	Smim7	small integral membrane protein 7	688495	Rattus norvegicus small integral membrane protein 7 (Smim7), mRNA [NM_001135252]	0.089	-1.776	0.08
A_64_P145117	LOC100359832	rCG38975-like	100359832	PREDICTED: Rattus norvegicus rCG38975-like (LOC100359832), mRNA [XM_003754749]	0.089	-7.576	0.08
A_64_P124791	Timm8a1	translocase of inner mitochondrial membrane 8 homolog a1 (yeast)	84383	Rattus norvegicus translocase of inner mitochondrial membrane 8 homolog a1 (yeast) (Timm8a1), nuclear gene encoding mitochondrial protein, mRNA [NM_053370]	0.089	-1.966	0.08
A_64_P063268	Sptssa	serine palmitoyltransferase, small subunit A	500651	Rattus norvegicus serine palmitoyltransferase, small subunit A (Sptssa), mRNA [NM_001047743]	0.089	1.681	0.08
A_64_P036268	Kdm2a	lysine (K)-specific demethylase 2A	361700	Rattus norvegicus lysine (K)-specific demethylase 2A (Kdm2a), mRNA [NM_001108515]	0.089	-2.873	0.08
A_43_P12828	Tekt1	tektin 1	85270	Rattus norvegicus tektin 1 (Tekt1), mRNA [NM_053508]	0.089	-6.443	0.08
A_44_P1007110	Svip	small VCP/p97-interacting protein	499157	Rattus norvegicus small VCP/p97-interacting protein (Svip), mRNA [NM_001271084]	0.089	2.023	0.08
A_44_P1004645	Pde3b	phosphodiesterase 3B, cGMP-inhibited	29516	Rattus norvegicus phosphodiesterase 3B, cGMP-inhibited (Pde3b), mRNA [NM_017229]	0.089	2.816	0.08
A_64_P128454	Nrf1	nuclear respiratory factor 1	312195	Rattus norvegicus nuclear respiratory factor 1 (Nrf1), mRNA [NM_001100708]	0.089	2.045	0.08
A_44_P121935	Hdac10	histone deacetylase 10	362981	Rattus norvegicus histone deacetylase 10 (Hdac10), mRNA [NM_001035000]	0.088	2.9	0.08
A_43_P23049	Cryz	crystallin, zeta (quinone reductase)	362061	Rattus norvegicus crystallin, zeta (quinone reductase) (Cryz), mRNA [NM_001012183]	0.088	3.431	0.08
A_42_P645376	Wdr1	WD repeat domain 1	360950	Rattus norvegicus WD repeat domain 1 (Wdr1), mRNA [NM_001014135]	0.088	1.827	0.08
A_64_P080263					0.088	1.98	0.08
A_64_P040351				Q9QXT9_MOUSE (Q9QXT9) KID2 (Zinc finger protein 354B), partial (6%) [TC591130]	0.088	-3.384	0.08
A_44_P377492	Dctn6	dynactin 6	290798	Rattus norvegicus dynactin 6 (Dctn6), mRNA [NM_001106085]	0.088	1.694	0.08
A_64_P148535	Napepld	N-acyl phosphatidylethanolamine phospholipase D	296757	Rattus norvegicus N-acyl phosphatidylethanolamine phospholipase D (Napepld), mRNA [NM_199381]	0.088	1.645	0.08
A_64_P127986	Fam126b	family with sequence similarity 126, member B	316415	Rattus norvegicus family with sequence similarity 126, member B (Fam126b), mRNA [NM_001025710]	0.088	3.477	0.08
A_44_P346408	Egfr	epidermal growth factor receptor	24329	Rattus norvegicus epidermal growth factor receptor (Egfr), mRNA [NM_031507]	0.088	-35.718	0.08
A_44_P169327	Echdc3	enoyl Coenzyme A hydratase domain containing 3	684538	Rattus norvegicus enoyl Coenzyme A hydratase domain containing 3 (Echdc3), nuclear gene encoding mitochondrial protein, mRNA [NM_001101010]	0.088	-1.943	0.08
A_42_P602880	Prkci	protein kinase C, iota	84006	Rattus norvegicus protein kinase C, iota (Prkci), mRNA [NM_032059]	0.088	1.328	0.08
A_42_P571463	Rabl2a	RAB, member of RAS oncogene family-like 2A	362987	Rattus norvegicus RAB, member of RAS oncogene family-like 2A (Rabl2a), mRNA [NM_001013221]	0.088	-2.467	0.08
A_44_P932190					0.088	2.118	0.08
A_64_P015022	Calm1	calmodulin 1	24242	Rattus norvegicus calmodulin 1 (Calm1), mRNA [NM_031969]	0.088	-2.362	0.08
A_44_P341428	Tfip11	tuftelin interacting protein 11	288718	Rattus norvegicus tuftelin interacting protein 11 (Tfip11), mRNA [NM_001008291]	0.088	-3.023	0.08
A_44_P295308				HUMDBPB DNA-binding protein B {Homo sapiens} (exp=-1; wgp=0; cg=0), partial (14%) [TC609307]	0.088	-2.489	0.08
A_44_P1011244	MGC95210	hypothetical LOC287798	287798	Rattus norvegicus hypothetical LOC287798 (MGC95210), mRNA [NM_001005532]	0.088	-1.638	0.08
A_64_P064301	Ankrd28	ankyrin repeat domain 28	306264	Uncharacterized protein [Source:UniProtKB/TrEMBL;Acc:F1M400] [ENSRNOT00000026680]	0.088	2.878	0.08
A_64_P106638	Guca1b	guanylate cyclase activator 1B	316218	Rattus norvegicus guanylate cyclase activator 1B (Guca1b), mRNA [NM_001108198]	0.087	-4.87	0.08
A_44_P998128	Brd3	bromodomain containing 3	362092	Rattus norvegicus bromodomain containing 3 (Brd3), mRNA [NM_001108575]	0.087	2.384	0.08
A_44_P994385	Cdhr5	cadherin-related family member 5	171554	Rattus norvegicus cadherin-related family member 5 (Cdhr5), mRNA [NM_138525]	0.087	-6.51	0.08
A_64_P090418	Slc35g3	solute carrier family 35, member G3	691976	Rattus norvegicus solute carrier family 35, member G3 (Slc35g3), mRNA [NM_001127658]	0.087	-5.17	0.08
A_64_P038192	Abcc5	ATP-binding cassette, subfamily C (CFTR/MRP), member 5	116721	Rattus norvegicus ATP-binding cassette, subfamily C (CFTR/MRP), member 5 (Abcc5), mRNA [NM_053924]	0.087	25.637	0.08
A_64_P074875	Slc3a1	solute carrier family 3, member 1	29484	Rattus norvegicus solute carrier family 3, member 1 (Slc3a1), mRNA [NM_017216]	0.087	-7.699	0.08
A_64_P002809	Grhl1	grainyhead-like 1 (Drosophila)	313993	PREDICTED: Rattus norvegicus grainyhead-like 1 (Drosophila) (Grhl1), mRNA [XM_002726727]	0.087	-5.581	0.08
A_44_P1008245	Casc1	cancer susceptibility candidate 1	297720	Rattus norvegicus cancer susceptibility candidate 1 (Casc1), mRNA [NM_001106627]	0.087	-7.789	0.08
A_42_P624195	Gsta3	glutathione S-transferase A3	24421	Rattus norvegicus glutathione S-transferase A3 (Gsta3), mRNA [NM_031509]	0.087	-2.387	0.08
A_64_P065388	Tyro3	TYRO3 protein tyrosine kinase	25232	Rattus norvegicus TYRO3 protein tyrosine kinase (Tyro3), mRNA [NM_017092]	0.087	-3.278	0.08
A_64_P119567	Pnpla7	patatin-like phospholipase domain containing 7	246246	Rattus norvegicus patatin-like phospholipase domain containing 7 (Pnpla7), mRNA [NM_144738]	0.087	1.531	0.08
A_44_P943483	RGD1305938	similar to expressed sequence AW549877	310362	Rattus norvegicus similar to expressed sequence AW549877 (RGD1305938), mRNA [NM_001134548]	0.087	2.138	0.08
A_64_P060028	Ccz1	CCZ1 vacuolar protein trafficking and biogenesis associated homolog (S, cerevisiae)	360768	Rattus norvegicus CCZ1 vacuolar protein trafficking and biogenesis associated homolog (S, cerevisiae) (Ccz1), mRNA [NM_001014126]	0.087	1.408	0.08
A_42_P644209	Zfp14	zinc finger protein 14 homolog (mouse)	499124	Rattus norvegicus zinc finger protein 14 homolog (mouse) (Zfp14), mRNA [NM_001100991]	0.087	-5.548	0.08
A_44_P358258	Srek1	splicing regulatory glutamine/lysine-rich protein 1	56763	Rattus norvegicus splicing regulatory glutamine/lysine-rich protein 1 (Srek1), mRNA [NM_020092]	0.087	2.793	0.08
A_64_P135107	Hras	Harvey rat sarcoma virus oncogene	293621	Rattus norvegicus Harvey rat sarcoma virus oncogene (Hras), transcript variant 2, mRNA [NM_001098241]	0.087	-2.107	0.08
A_64_P017268				Q69114_EBVG (Q69114) BZLF2 (Fragment), partial (21%) [TC636606]	0.087	-2.552	0.08
A_64_P031625	Vps39	vacuolar protein sorting 39 homolog (S, cerevisiae)	362199	Rattus norvegicus vacuolar protein sorting 39 homolog (S, cerevisiae) (Vps39), mRNA [NM_001012186]	0.087	-2.871	0.08
A_44_P1045734	Stac3	SH3 and cysteine rich domain 3	362895	Rattus norvegicus SH3 and cysteine rich domain 3 (Stac3), mRNA [NM_001130558]	0.087	-4.265	0.08
A_44_P123994	Dstn	destrin	502674	Rattus norvegicus destrin (Dstn), mRNA [NM_001033666]	0.086	3.859	0.08
A_64_P001025				Uncharacterized protein [Source:UniProtKB/TrEMBL;Acc:F1M128] [ENSRNOT00000030657]	0.086	2.606	0.08
A_64_P106975	LOC365990	similar to N-terminal acetyltransferase complex ARD1 subunit homolog A	365990	PREDICTED: Rattus norvegicus N-alpha-acetyltransferase 11-like (LOC365990), mRNA [XM_003751024]	0.086	-2.141	0.08
A_64_P141101					0.086	-1.935	0.08
A_64_P091415	Gmpr2	guanosine monophosphate reductase 2	192357	Rattus norvegicus guanosine monophosphate reductase 2 (Gmpr2), mRNA [NM_001013036]	0.086	1.895	0.08
A_64_P001580	LOC686785	similar to N-acetyltransferase, homolog of S, cerevisiae ARD1	686785	PREDICTED: Rattus norvegicus N-alpha-acetyltransferase 11-like (LOC686785), misc_RNA [XR_009033]	0.086	-2.322	0.08
A_44_P520190	Exoc2	exocyst complex component 2	171455	Rattus norvegicus exocyst complex component 2 (Exoc2), mRNA [NM_134414]	0.086	2.537	0.08
A_64_P086809				HSN2_RAT (Q6IFS7) Protein HSN2 precursor, complete [TC618038]	0.086	7.388	0.08
A_64_P030322	Necap2	NECAP endocytosis associated 2	298598	Rattus norvegicus NECAP endocytosis associated 2 (Necap2), mRNA [NM_199096]	0.086	-2.334	0.08
A_44_P605260	Pigs	phosphatidylinositol glycan anchor biosynthesis, class S	303277	Rattus norvegicus phosphatidylinositol glycan anchor biosynthesis, class S (Pigs), mRNA [NM_001006602]	0.086	-1.978	0.08
A_64_P015255	Ttll12	tubulin tyrosine ligase-like family, member 12	300105	Rattus norvegicus tubulin tyrosine ligase-like family, member 12 (Ttll12), mRNA [NM_001135922]	0.086	1.863	0.08
A_64_P037388	Rnf6	ring finger protein (C3H2C3 type) 6	304271	Rattus norvegicus ring finger protein (C3H2C3 type) 6 (Rnf6), mRNA [NM_001107118]	0.086	-2.09	0.08
A_64_P016048	Sumo2	SMT3 suppressor of mif two 3 homolog 2 (S, cerevisiae)	690244	Rattus norvegicus SMT3 suppressor of mif two 3 homolog 2 (S, cerevisiae) (Sumo2), mRNA [NM_133594]	0.086	1.841	0.08
A_44_P129714	Ctsf	cathepsin F	361704	Rattus norvegicus cathepsin F (Ctsf), mRNA [NM_001034110]	0.086	1.807	0.08
A_44_P1050144	Plk1s1	polo-like kinase 1 substrate 1	311502	PREDICTED: Rattus norvegicus polo-like kinase 1 substrate 1 (Plk1s1), mRNA [XM_001055449]	0.086	2.43	0.08
A_44_P910533	Chaf1a	chromatin assembly factor 1, subunit A (p150)	363333	PREDICTED: Rattus norvegicus chromatin assembly factor 1, subunit A (p150) (Chaf1a), mRNA [XM_343671]	0.086	1.945	0.08
A_44_P174261				RCG54790, isoform CRA_cUncharacterized protein [Source:UniProtKB/TrEMBL;Acc:D3ZZY4] [ENSRNOT00000063953]	0.086	-1.639	0.08
A_64_P073283	Appbp2	amyloid beta precursor protein (cytoplasmic tail) binding protein 2	303396	Rattus norvegicus amyloid beta precursor protein (cytoplasmic tail) binding protein 2 (Appbp2), mRNA [NM_001100969]	0.086	-3.224	0.08
A_64_P132277	Hook2	hook homolog 2 (Drosophila)	304669	Rattus norvegicus hook homolog 2 (Drosophila) (Hook2), mRNA [NM_001100562]	0.086	2.39	0.08
A_42_P643272	Gemin2	gem (nuclear organelle) associated protein 2	84404	Rattus norvegicus gem (nuclear organelle) associated protein 2 (Gemin2), mRNA [NM_053389]	0.085	1.722	0.08
A_64_P121361	Klhl2	kelch-like 2, Mayven (Drosophila)	290692	PREDICTED: Rattus norvegicus kelch-like 2, Mayven (Drosophila) (Klhl2), mRNA [XM_214331]	0.085	-13.963	0.08
A_42_P756350	Cdkl3	cyclin-dependent kinase-like 3	60396	Rattus norvegicus cyclin-dependent kinase-like 3 (Cdkl3), mRNA [NM_021772]	0.085	-2.876	0.08
A_64_P158073	Espl1	extra spindle pole bodies homolog 1 (S, cerevisiae)	315330	Rattus norvegicus extra spindle pole bodies homolog 1 (S, cerevisiae) (Espl1), mRNA [NM_001170602]	0.085	-1.784	0.08
A_44_P1045157	Mtfr1	mitochondrial fission regulator 1	311403	Rattus norvegicus TL0ACA31YL20 mRNA sequence, [FQ217237]	0.085	-1.723	0.08
A_64_P027259	Ict1	immature colon carcinoma transcript 1	303673	Rattus norvegicus immature colon carcinoma transcript 1 (Ict1), mRNA [NM_001191656]	0.085	1.434	0.08
A_64_P153045	Abcc8	ATP-binding cassette, subfamily C (CFTR/MRP), member 8	25559	Rattus norvegicus ATP-binding cassette, subfamily C (CFTR/MRP), member 8 (Abcc8), mRNA [NM_013039]	0.085	2.981	0.08
A_43_P12678	Pias3	protein inhibitor of activated STAT, 3	83614	Rattus norvegicus protein inhibitor of activated STAT, 3 (Pias3), mRNA [NM_031784]	0.085	2.362	0.08
A_64_P079822	Jag2	jagged 2	29147	Protein jagged-2 [Source:UniProtKB/Swiss-Prot;Acc:P97607] [ENSRNOT00000019213]	0.085	1.821	0.08
A_44_P325782	Hsd3b7	hydroxy-delta-5-steroid dehydrogenase, 3 beta- and steroid delta-isomerase 7	246211	Rattus norvegicus hydroxy-delta-5-steroid dehydrogenase, 3 beta- and steroid delta-isomerase 7 (Hsd3b7), mRNA [NM_139329]	0.085	-2.586	0.08
A_64_P117726	Slu7	SLU7 splicing factor homolog (S, cerevisiae)	303057	Rattus norvegicus SLU7 splicing factor homolog (S, cerevisiae) (Slu7), mRNA [NM_001100550]	0.085	2.423	0.08
A_42_P467531	Shcbp1	Shc SH2-domain binding protein 1	364648	PREDICTED: Rattus norvegicus Shc SH2-domain binding protein 1 (Shcbp1), mRNA [XM_001061022]	0.085	2.726	0.08
A_42_P806126	Med29	mediator complex subunit 29	292751	Rattus norvegicus mediator complex subunit 29 (Med29), mRNA [NM_001106237]	0.085	-1.828	0.08
A_64_P139878	Ndufa7	NADH dehydrogenase (ubiquinone) 1 alpha subcomplex, 7	299643	AMGNNUC:CDRG1-00004-F8-A cdrg1 (10898) Rattus norvegicus cDNA clone cdrg1-00004-f8 5', mRNA sequence [CB557106]	0.085	-3.778	0.08
A_44_P1037342	Cyp3a9	cytochrome P450, family 3, subfamily a, polypeptide 9	171352	Rattus norvegicus cytochrome P450, family 3, subfamily a, polypeptide 9 (Cyp3a9), mRNA [NM_147206]	0.085	-17.514	0.08
A_44_P100443	Ung	uracil-DNA glycosylase	304577	Rattus norvegicus uracil-DNA glycosylase (Ung), nuclear gene encoding mitochondrial protein, mRNA [NM_001013124]	0.085	2.681	0.08
A_44_P338999	RGD1309748	similar to CG4768-PA	302913	Rattus norvegicus similar to CG4768-PA (RGD1309748), mRNA [NM_001106972]	0.085	1.46	0.08
A_44_P430581	Nsmce4a	non-SMC element 4 homolog A (S, cerevisiae)	293528	Rattus norvegicus non-SMC element 4 homolog A (S, cerevisiae) (Nsmce4a), mRNA [NM_001106301]	0.085	2.713	0.08
A_64_P064381	Ptgr2	prostaglandin reductase 2	299194	Rattus norvegicus prostaglandin reductase 2 (Ptgr2), mRNA [NM_001015009]	0.085	-2.492	0.08
A_43_P17057	Nub1	negative regulator of ubiquitin-like proteins 1	296731	Rattus norvegicus negative regulator of ubiquitin-like proteins 1 (Nub1), mRNA [NM_001013925]	0.084	3.35	0.08
A_44_P999910	LOC100910638	putative tRNA pseudouridine synthase Pus10-like	100910638	PREDICTED: Rattus norvegicus putative tRNA pseudouridine synthase Pus10-like (LOC100910638), partial mRNA [XM_003751414]	0.084	2.299	0.08
A_64_P028350	Ift80	intraflagellar transport 80 homolog (Chlamydomonas)	295106	Rattus norvegicus intraflagellar transport 80 homolog (Chlamydomonas) (Ift80), mRNA [NM_001013911]	0.084	2.376	0.08
A_43_P14264	Vegfc	vascular endothelial growth factor C	114111	Rattus norvegicus vascular endothelial growth factor C (Vegfc), mRNA [NM_053653]	0.084	-2.307	0.08
A_44_P550697	Ankrd32	ankyrin repeat domain 32	294601	Rattus norvegicus ankyrin repeat domain 32 (Ankrd32), mRNA [NM_001106400]	0.084	2.115	0.08
A_44_P318828	Tmem55b	transmembrane protein 55B	364298	Rattus norvegicus transmembrane protein 55B (Tmem55b), mRNA [NM_001014233]	0.084	2.755	0.08
A_64_P104194	Srsf1	serine/arginine-rich splicing factor 1	689890	Rattus norvegicus serine/arginine-rich splicing factor 1 (Srsf1), mRNA [NM_001109552]	0.084	-1.391	0.08
A_44_P457099	Ppapdc1b	phosphatidic acid phosphatase type 2 domain containing 1B	680466	Rattus norvegicus phosphatidic acid phosphatase type 2 domain containing 1B (Ppapdc1b), mRNA [NM_001109411]	0.084	-2.41	0.08
A_64_P144913	Nab2	Ngfi-A binding protein 2	314910	Rattus norvegicus Ngfi-A binding protein 2 (Nab2), mRNA [NM_001134874]	0.084	-1.91	0.08
A_64_P049496	Lsm11	LSM11, U7 small nuclear RNA associated	501688	Rattus norvegicus LSM11, U7 small nuclear RNA associated (Lsm11), mRNA [NM_001173384]	0.084	2.733	0.08
A_42_P794172	Rnf31	ring finger protein 31	364386	Rattus norvegicus ring finger protein 31 (Rnf31), mRNA [NM_001108868]	0.084	2.726	0.08
A_44_P297645	Zswim3	zinc finger, SWIM-type containing 3	311630	Rattus norvegicus zinc finger, SWIM-type containing 3 (Zswim3), mRNA [NM_001107801]	0.084	-3.072	0.08
A_64_P107918	Rfc1	replication factor C (activator 1) 1	89809	Rattus norvegicus replication factor C (activator 1) 1 (Rfc1), mRNA [NM_053547]	0.084	2.196	0.08
A_42_P794130	Cdc20	cell division cycle 20 homolog (S, cerevisiae)	64515	Rattus norvegicus cell division cycle 20 homolog (S, cerevisiae) (Cdc20), mRNA [NM_171993]	0.084	-1.859	0.08
A_43_P12209	Stat5b	signal transducer and activator of transcription 5B	25126	Rattus norvegicus signal transducer and activator of transcription 5B (Stat5b), mRNA [NM_022380]	0.084	3.323	0.08
A_64_P012447	Peo1	progressive external ophthalmoplegia 1	309441	Rattus norvegicus progressive external ophthalmoplegia 1 (Peo1), mRNA [NM_001107599]	0.084	-1.848	0.08
A_44_P381092	Cnst	consortin, connexin sorting protein	498297	PREDICTED: Rattus norvegicus consortin, connexin sorting protein (Cnst), mRNA [XM_573525]	0.084	-7.26	0.08
A_42_P620907	Ndufb3	NADH dehydrogenase (ubiquinone) 1 beta subcomplex 3	301427	Rattus norvegicus NADH dehydrogenase (ubiquinone) 1 beta subcomplex 3 (Ndufb3), nuclear gene encoding mitochondrial protein, mRNA [NM_001106912]	0.084	-1.721	0.08
A_44_P311917	LOC316919	similar to spermatogenesis associated glutamate (E)-rich protein 4d	316919	Rattus norvegicus similar to RIKEN cDNA 4933431D05 (LOC316919), mRNA [XM_229488]	0.084	-6.213	0.08
A_64_P004239	Llph	LLP homolog, long-term synaptic facilitation (Aplysia)	299818	Rattus norvegicus LLP homolog, long-term synaptic facilitation (Aplysia) (Llph), mRNA [NM_001134464]	0.084	-1.735	0.08
A_64_P129346	Zdhhc17	zinc finger, DHHC-type containing 17	366889	Rattus norvegicus zinc finger, DHHC-type containing 17 (Zdhhc17), mRNA [NM_001039340]	0.083	2.842	0.08
A_64_P027174	Kcnk13	potassium channel, subfamily K, member 13	64120	Rattus norvegicus potassium channel, subfamily K, member 13 (Kcnk13), mRNA [NM_022293]	0.083	-4.348	0.08
A_44_P491929	Prpf18	PRP18 pre-mRNA processing factor 18 homolog (S, cerevisiae)	171552	Rattus norvegicus PRP18 pre-mRNA processing factor 18 homolog (S, cerevisiae) (Prpf18), mRNA [NM_138523]	0.083	2.636	0.08
A_42_P748154	LOC682812	similar to WD repeat domain 40A	682812	PREDICTED: Rattus norvegicus DDB1- and CUL4-associated factor 12-like, transcript variant 3 (LOC682812), mRNA [XM_001059949]	0.083	1.448	0.08
A_44_P695277	Itgb5	integrin, beta 5	257645	Rattus norvegicus integrin, beta 5 (Itgb5), mRNA [NM_147139]	0.083	-1.78	0.08
A_44_P1044984	Atg16l2	autophagy related 16-like 2 (S, cerevisiae)	308865	Rattus norvegicus autophagy related 16-like 2 (S, cerevisiae) (Atg16l2), mRNA [NM_001191560]	0.083	3.629	0.08
A_44_P144916	Ctdp1	CTD (carboxy-terminal domain, RNA polymerase II, polypeptide A) phosphatase, subunit 1	291414	Rattus norvegicus CTD (carboxy-terminal domain, RNA polymerase II, polypeptide A) phosphatase, subunit 1 (Ctdp1), mRNA [NM_001106131]	0.083	2.195	0.08
A_64_P133904	Csnk1d	casein kinase 1, delta	64462	Rattus norvegicus casein kinase 1, delta (Csnk1d), mRNA [NM_139060]	0.083	-2.988	0.08
A_44_P318259	Cdk12	cyclin-dependent kinase 12	192350	Rattus norvegicus cyclin-dependent kinase 12 (Cdk12), transcript variant 2, mRNA [NM_138916]	0.083	2.402	0.08
A_44_P118833	Prkacb	protein kinase, cAMP dependent, catalytic, beta	293508	Rattus norvegicus protein kinase, cAMP dependent, catalytic, beta (Prkacb), mRNA [NM_001077645]	0.083	2.585	0.08
A_64_P065847	Asun	asunder, spermatogenesis regulator	690728	Rattus norvegicus asunder, spermatogenesis regulator (Asun), mRNA [NM_001109608]	0.083	-2.154	0.08
A_64_P143856	Trnt1	tRNA nucleotidyl transferase, CCA-adding, 1	312616	Rattus norvegicus tRNA nucleotidyl transferase, CCA-adding, 1 (Trnt1), nuclear gene encoding mitochondrial protein, mRNA [NM_001024261]	0.083	-1.944	0.08
A_43_P11661	Rab3a	RAB3A, member RAS oncogene family	25531	Rattus norvegicus RAB3A, member RAS oncogene family (Rab3a), mRNA [NM_013018]	0.083	2.82	0.08
A_64_P079353	Usb1	U6 snRNA biogenesis 1	307643	Rattus norvegicus U6 snRNA biogenesis 1 (Usb1), mRNA [NM_001014013]	0.083	-1.693	0.08
A_64_P118202	Ror1	receptor tyrosine kinase-like orphan receptor 1	362550	Rattus norvegicus receptor tyrosine kinase-like orphan receptor 1 (Ror1), mRNA [NM_001108671]	0.083	2.139	0.08
A_42_P809953	Ezr	ezrin	54319	Rattus norvegicus ezrin (Ezr), mRNA [NM_019357]	0.083	-1.284	0.08
A_42_P492882	Nckipsd	NCK interacting protein with SH3 domain	301009	Rattus norvegicus NCK interacting protein with SH3 domain (Nckipsd), mRNA [NM_001106857]	0.083	1.661	0.08
A_64_P095900	Rgs12	regulator of G-protein signaling 12	54292	Rattus norvegicus regulator of G-protein signaling 12 (Rgs12), mRNA [NM_019339]	0.083	-1.91	0.08
A_42_P460351	Hlx	H2,0-like homeobox	364069	Rattus norvegicus H2,0-like homeobox (Hlx), mRNA [NM_001077674]	0.083	1.826	0.08
A_42_P679870	Hus1	HUS1 checkpoint homolog (S, pombe)	498411	Rattus norvegicus HUS1 checkpoint homolog (S, pombe) (Hus1), mRNA [NM_001109092]	0.083	-5.722	0.08
A_42_P561329	Anapc1	anaphase promoting complex subunit 1	311412	Rattus norvegicus anaphase promoting complex subunit 1 (Anapc1), mRNA [NM_001107771]	0.083	-2.474	0.08
A_64_P126523					0.082	3.559	0.08
A_64_P139208	RT1-N1	RT1 class Ib, locus N1	24748	Rattus norvegicus RT1 class Ib, locus N1 (RT1-N1), mRNA [NM_012646]	0.082	1.663	0.08
A_44_P1025861	Shprh	SNF2 histone linker PHD RING helicase, E3 ubiquitin protein ligase	308282	Rattus norvegicus SNF2 histone linker PHD RING helicase, E3 ubiquitin protein ligase (Shprh), mRNA [NM_001107470]	0.082	-4.474	0.08
A_64_P136367	Cbx8	chromobox homolog 8	303731	Rattus norvegicus chromobox homolog 8 (Cbx8), mRNA [NM_001034078]	0.082	1.643	0.08
A_44_P347368	Glb1	galactosidase, beta 1	316033	Rattus norvegicus galactosidase, beta 1 (Glb1), mRNA [NM_001108192]	0.082	1.998	0.08
A_44_P284949				Rattus norvegicus TL0ACA41YI14 mRNA sequence, [FQ216706]	0.082	-2.587	0.08
A_64_P138216	Gch1	GTP cyclohydrolase 1	29244	Rattus norvegicus GTP cyclohydrolase 1 (Gch1), mRNA [NM_024356]	0.082	-2.191	0.08
A_64_P145761	Slc39a9	solute carrier family 39 (zinc transporter), member 9	314275	Rattus norvegicus solute carrier family 39 (zinc transporter), member 9 (Slc39a9), mRNA [NM_001034929]	0.082	-1.73	0.08
A_64_P105342					0.082	1.526	0.08
A_64_P019160	Etnk1	ethanolamine kinase 1	312828	Rattus norvegicus ethanolamine kinase 1 (Etnk1), mRNA [NM_001107894]	0.082	5.93	0.08
A_64_P007298	Btaf1	BTAF1 RNA polymerase II, B-TFIID transcription factor-associated, (Mot1 homolog, S, cerevisiae)	368042	Rattus norvegicus BTAF1 RNA polymerase II, B-TFIID transcription factor-associated, (Mot1 homolog, S, cerevisiae) (Btaf1), mRNA [NM_001191917]	0.082	-6.641	0.08
A_64_P108609					0.082	1.511	0.08
A_44_P761708	Slc27a4	solute carrier family 27 (fatty acid transporter), member 4	311839	Rattus norvegicus solute carrier family 27 (fatty acid transporter), member 4 (Slc27a4), mRNA [NM_001100706]	0.082	-1.565	0.08
A_44_P104483	Ccdc64	coiled-coil domain containing 64	304537	Rattus norvegicus coiled-coil domain containing 64 (Ccdc64), mRNA [NM_001191667]	0.082	-2.022	0.08
A_44_P116875				Uncharacterized protein [Source:UniProtKB/TrEMBL;Acc:D3ZKY3] [ENSRNOT00000067042]	0.082	4.216	0.08
A_64_P139947	RT1-N3	RT1 class Ib, locus N3	24750	Rattus norvegicus RT1 class Ib, locus N3 (RT1-N3), mRNA [NM_001008855]	0.082	1.813	0.08
A_64_P085650	Slc22a14	solute carrier family 22, member 14	316061	Rattus norvegicus solute carrier family 22, member 14 (Slc22a14), mRNA [NM_001108193]	0.082	-20.445	0.08
A_44_P435713	Amy1a	amylase, alpha 1A (salivary)	24203	Rattus norvegicus amylase, alpha 1A (salivary) (Amy1a), mRNA [NM_001010970]	0.082	15.133	0.08
A_42_P672273	Ppm1d	protein phosphatase, Mg2+/Mn2+ dependent, 1D	287585	Rattus norvegicus protein phosphatase, Mg2+/Mn2+ dependent, 1D (Ppm1d), mRNA [NM_001105825]	0.082	-1.637	0.08
A_64_P386965	RGD1566314	similar to KIAA1407	288106	Uncharacterized protein [Source:UniProtKB/TrEMBL;Acc:D3ZPU0] [ENSRNOT00000027087]	0.082	-5.383	0.08
A_64_P050199	Sema3c	sema domain, immunoglobulin domain (Ig), short basic domain, secreted, (semaphorin) 3C	296787	Rattus norvegicus sema domain, immunoglobulin domain (Ig), short basic domain, secreted, (semaphorin) 3C (Sema3c), mRNA [NM_001106578]	0.082	1.375	0.08
A_64_P077352					0.081	-2.239	0.08
A_64_P019145	Ccdc90b	coiled-coil domain containing 90B	308820	Rattus norvegicus coiled-coil domain containing 90B (Ccdc90b), nuclear gene encoding mitochondrial protein, mRNA [NM_001024885]	0.081	1.994	0.08
A_64_P035663					0.081	1.696	0.08
A_64_P034419					0.081	3.058	0.08
A_64_P011594	Gnaq	guanine nucleotide binding protein (G protein), q polypeptide	81666	Rattus norvegicus guanine nucleotide binding protein (G protein), q polypeptide (Gnaq), mRNA [NM_031036]	0.081	2.879	0.08
A_44_P252345	LOC683519	similar to ribosomal protein, mitochondrial, S22	683519	Rattus norvegicus similar to ribosomal protein, mitochondrial, S22 (LOC683519), nuclear gene encoding mitochondrial protein, mRNA [NM_001077530]	0.081	-2.39	0.08
A_42_P540687	Hook3	hook homolog 3 (Drosophila)	306548	Rattus norvegicus hook homolog 3 (Drosophila) (Hook3), mRNA [NM_001136098]	0.081	-2.893	0.08
A_44_P522388	Nr2c2	nuclear receptor subfamily 2, group C, member 2	50659	Rattus norvegicus nuclear receptor subfamily 2, group C, member 2 (Nr2c2), mRNA [NM_017323]	0.081	2.175	0.08
A_64_P106664					0.081	2.461	0.08
A_64_P006593	Akr1c12	aldo-keto reductase family 1, member C12	361266	Rattus norvegicus aldo-keto reductase family 1, member C12 (Akr1c12), mRNA [NM_001170342]	0.081	3.235	0.08
A_43_P17478	Dtymk	deoxythymidylate kinase (thymidylate kinase)	301622	Rattus norvegicus deoxythymidylate kinase (thymidylate kinase) (Dtymk), mRNA [NM_001106925]	0.081	-1.506	0.08
A_64_P009848	Rbx1	ring-box 1, E3 ubiquitin protein ligase	300084	Rattus norvegicus ring-box 1, E3 ubiquitin protein ligase (Rbx1), mRNA [NM_001034135]	0.081	-1.95	0.08
A_42_P561597	Dnajc10	DnaJ (Hsp40) homolog, subfamily C, member 10	295690	Rattus norvegicus DnaJ (Hsp40) homolog, subfamily C, member 10 (Dnajc10), mRNA [NM_001106486]	0.081	-2.382	0.08
A_44_P991682	Pdk3	pyruvate dehydrogenase kinase, isozyme 3	296849	Rattus norvegicus pyruvate dehydrogenase kinase, isozyme 3 (Pdk3), nuclear gene encoding mitochondrial protein, mRNA [NM_001106581]	0.081	3.168	0.08
A_42_P548800	mrpl9	mitochondrial ribosomal protein L9	310653	Rattus norvegicus mitochondrial ribosomal protein L9 (mrpl9), nuclear gene encoding mitochondrial protein, mRNA [NM_001007696]	0.081	1.691	0.08
A_64_P019043					0.081	1.709	0.08
A_64_P087867	Sys1	SYS1 Golgi-localized integral membrane protein homolog (S, cerevisiae)	685079	RCG32134, isoform CRA_aUncharacterized protein [Source:UniProtKB/TrEMBL;Acc:D3ZY25] [ENSRNOT00000030054]	0.081	1.522	0.08
A_64_P066785	Fam175a	family with sequence similarity 175, member A	289468	Rattus norvegicus family with sequence similarity 175, member A (Fam175a), mRNA [NM_001009633]	0.081	-4.149	0.08
A_43_P13317	Cyb5r3	cytochrome b5 reductase 3	25035	Rattus norvegicus cytochrome b5 reductase 3 (Cyb5r3), mRNA [NM_138877]	0.081	2.189	0.08
A_64_P041104	Dpf1	D4, zinc and double PHD fingers family 1	50545	Rattus norvegicus D4, zinc and double PHD fingers family 1 (Dpf1), mRNA [NM_001105729]	0.081	-1.777	0.08
A_44_P522439	rnf141	ring finger protein 141	308900	Rattus norvegicus ring finger protein 141 (rnf141), mRNA [NM_001001800]	0.081	2.316	0.08
A_64_P072973	Kcne2	potassium voltage-gated channel, Isk-related family, member 2	171138	Rattus norvegicus potassium voltage-gated channel, Isk-related family, member 2 (Kcne2), mRNA [NM_133603]	0.08	2.111	0.08
A_44_P1007613	Abca3	ATP-binding cassette, subfamily A (ABC1), member 3	302973	PREDICTED: Rattus norvegicus ATP-binding cassette, subfamily A (ABC1), member 3, transcript variant 2 (Abca3), mRNA [XM_220219]	0.08	-4.315	0.08
A_64_P085841	Cycs	cytochrome c, somatic	25309	Rattus norvegicus cytochrome c, somatic (Cycs), nuclear gene encoding mitochondrial protein, mRNA [NM_012839]	0.08	-2.786	0.08
A_44_P960146	Gga3	golgi associated, gamma adaptin ear containing, ARF binding protein 3	360658	Rattus norvegicus golgi associated, gamma adaptin ear containing, ARF binding protein 3 (Gga3), mRNA [NM_001108304]	0.08	2.171	0.08
A_44_P277010	Imp3	IMP3, U3 small nucleolar ribonucleoprotein, homolog (yeast)	315697	Rattus norvegicus IMP3, U3 small nucleolar ribonucleoprotein, homolog (yeast) (Imp3), mRNA [NM_001108152]	0.08	-1.492	0.08
A_64_P054043	Mboat7	membrane bound O-acyltransferase domain containing 7	308309	Rattus norvegicus membrane bound O-acyltransferase domain containing 7 (Mboat7), mRNA [NM_001134978]	0.08	-2.518	0.08
A_64_P063324					0.107	-1.812	0.096
A_64_P046482	Rhog	ras homolog family member G	308875	Rattus norvegicus ras homolog family member G (Rhog), mRNA [NM_001037195]	0.107	1.46	0.096
A_42_P585530	Wdr43	WD repeat domain 43	362703	Rattus norvegicus WD repeat domain 43 (Wdr43), mRNA [NM_001037791]	0.107	-2.329	0.096
A_64_P071396	Ppp4r2	protein phosphatase 4, regulatory subunit 2	297486	Rattus norvegicus protein phosphatase 4, regulatory subunit 2 (Ppp4r2), mRNA [NM_001106613]	0.107	-4.737	0.096
A_44_P683862	Blcap	bladder cancer associated protein	171113	Rattus norvegicus bladder cancer associated protein homolog (human) (Blcap), mRNA [NM_133582]	0.107	-2.53	0.096
A_44_P286087	Ufsp2	UFM1-specific peptidase 2	361151	Rattus norvegicus UFM1-specific peptidase 2 (Ufsp2), mRNA [NM_001014142]	0.107	1.647	0.096
A_44_P508917					0.107	3.494	0.096
A_44_P558390	Ap3s2	adaptor-related protein complex 3, sigma 2 subunit	683402	Rattus norvegicus adaptor-related protein complex 3, sigma 2 subunit (Ap3s2), mRNA [NM_001115039]	0.107	-1.473	0.096
A_44_P390385	Phf13	PHD finger protein 13	313742	Rattus norvegicus PHD finger protein 13 (Phf13), mRNA [NM_001107995]	0.106	2.485	0.096
A_64_P077935					0.106	-8.632	0.096
A_44_P625333	Ctdspl	CTD (carboxy-terminal domain, RNA polymerase II, polypeptide A) small phosphatase-like	301056	Rattus norvegicus CTD (carboxy-terminal domain, RNA polymerase II, polypeptide A) small phosphatase-like (Ctdspl), mRNA [NM_001106865]	0.106	-2.319	0.096
A_44_P122372	Bloc1s6	biogenesis of lysosomal organelles complex-1, subunit 6, pallidin	317630	Rattus norvegicus biogenesis of lysosomal organelles complex-1, subunit 6, pallidin (Bloc1s6), mRNA [NM_001025714]	0.106	-2.202	0.096
A_44_P412805	RGD1304567	similar to RIKEN cDNA A430005L14	362671	Rattus norvegicus similar to RIKEN cDNA A430005L14 (RGD1304567), mRNA [NM_001009711]	0.106	1.391	0.096
A_43_P15431	Mterf	mitochondrial transcription termination factor	85261	Rattus norvegicus mitochondrial transcription termination factor (Mterf), nuclear gene encoding mitochondrial protein, mRNA [NM_053499]	0.106	1.499	0.096
A_44_P117234	Mcat	malonyl CoA:ACP acyltransferase (mitochondrial)	315173	Rattus norvegicus malonyl CoA:ACP acyltransferase (mitochondrial) (Mcat), nuclear gene encoding mitochondrial protein, mRNA [NM_001191788]	0.106	-3.076	0.096
A_44_P994095	Ubfd1	ubiquitin family domain containing 1	293454	Rattus norvegicus ubiquitin family domain containing 1 (Ubfd1), mRNA [NM_001034911]	0.106	-1.54	0.096
A_64_P153234	Synj1	synaptojanin 1	85238	Rattus norvegicus synaptojanin 1 (Synj1), mRNA [NM_053476]	0.106	-2.034	0.096
A_44_P428691	Elovl6	ELOVL fatty acid elongase 6	171402	Rattus norvegicus ELOVL fatty acid elongase 6 (Elovl6), mRNA [NM_134383]	0.106	-5.505	0.096
A_44_P579385	Ahnak	AHNAK nucleoprotein	191572	Rattus norvegicus AHNAK nucleoprotein (Ahnak), mRNA [NM_001191951]	0.106	2.281	0.096
A_64_P089687	Spp2	secreted phosphoprotein 2	94168	Rattus norvegicus secreted phosphoprotein 2 (Spp2), mRNA [NM_053577]	0.106	1.99	0.096
A_64_P395054				Q5Y9B8_RAT (Q5Y9B8) GTPase activating protein testicular GAP1, partial (7%) [TC639181]	0.106	-8.522	0.096
A_64_P130483	Snupn	snurportin 1	316108	Rattus norvegicus snurportin 1 (Snupn), mRNA [NM_001004270]	0.106	-1.98	0.096
A_64_P157338	Adprm	ADP-ribose/CDP-alcohol diphosphatase, manganese-dependent	287406	Rattus norvegicus ADP-ribose/CDP-alcohol diphosphatase, manganese-dependent (Adprm), mRNA [NM_001009246]	0.106	1.581	0.096
A_44_P508549	Ppp1r12b	protein phosphatase 1, regulatory subunit 12B	304813	Rattus norvegicus protein phosphatase 1, regulatory subunit 12B (Ppp1r12b), mRNA [NM_001107178]	0.106	5.704	0.096
A_44_P191941	Pex6	peroxisomal biogenesis factor 6	117265	Rattus norvegicus peroxisomal biogenesis factor 6 (Pex6), mRNA [NM_057125]	0.105	-3.325	0.096
A_64_P140977	Prune	prune homolog (Drosophila)	310664	Rattus norvegicus prune homolog (Drosophila) (Prune), mRNA [NM_001007697]	0.105	1.643	0.096
A_64_P151542	LOC690517	similar to Ornithine decarboxylase (ODC)	690517	PREDICTED: Rattus norvegicus ornithine decarboxylase-like (LOC690517), mRNA [XM_001074661]	0.105	1.455	0.096
A_44_P517591	Eef2k	eukaryotic elongation factor-2 kinase	25435	Eukaryotic elongation factor 2 kinase [Source:UniProtKB/Swiss-Prot;Acc:P70531] [ENSRNOT00000022726]	0.105	-2.677	0.096
A_64_P047562	Zmpste24	zinc metallopeptidase STE24	313564	Rattus norvegicus zinc metallopeptidase STE24 (Zmpste24), mRNA [NM_001107974]	0.105	1.606	0.096
A_64_P051900	LOC100365773	pink-eyed dilution-like	100365773	PREDICTED: Rattus norvegicus pink-eyed dilution-like (LOC100365773), mRNA [XM_003748873]	0.105	2.969	0.096
A_44_P653818	Zcchc2	zinc finger, CCHC domain containing 2	304695	Zinc finger CCHC domain-containing protein 2 [Source:UniProtKB/Swiss-Prot;Acc:Q498S6] [ENSRNOT00000003870]	0.105	1.954	0.096
A_64_P003883					0.105	2.336	0.096
A_44_P547788	Clk3	CDC-like kinase 3	171305	Rattus norvegicus CDC-like kinase 3 (Clk3), mRNA [NM_134340]	0.105	1.829	0.096
A_42_P619008	Osbpl2	oxysterol binding protein-like 2	296461	Rattus norvegicus oxysterol binding protein-like 2 (Osbpl2), mRNA [NM_001013079]	0.105	2.036	0.096
A_44_P382765	Apba3	amyloid beta (A4) precursor protein-binding, family A, member 3	83611	Rattus norvegicus amyloid beta (A4) precursor protein-binding, family A, member 3 (Apba3), mRNA [NM_031781]	0.105	1.713	0.096
A_64_P011530	Psmd11	proteasome (prosome, macropain) 26S subunit, non-ATPase, 11	303353	Rattus norvegicus proteasome (prosome, macropain) 26S subunit, non-ATPase, 11 (Psmd11), mRNA [NM_001107027]	0.105	1.435	0.096
A_44_P1033739	Akap11	A kinase (PRKA) anchor protein 11	498549	Rattus norvegicus A kinase (PRKA) anchor protein 11 (Akap11), mRNA [NM_012773]	0.105	-4.958	0.096
A_44_P367971	Ccdc85b	coiled-coil domain containing 85B	309161	PREDICTED: Rattus norvegicus coiled-coil domain containing 85B (Ccdc85b), mRNA [XM_003749044]	0.105	2.461	0.096
A_42_P505320	RGD1309492	similar to mKIAA1737 protein	314330	Rattus norvegicus similar to mKIAA1737 protein (RGD1309492), mRNA [NM_001108044]	0.105	-1.591	0.096
A_64_P163976	Vrk3	vaccinia related kinase 3	361565	Rattus norvegicus vaccinia related kinase 3 (Vrk3), mRNA [NM_001005561]	0.105	-2.932	0.096
A_64_P128254					0.105	-1.893	0.096
A_44_P134739	Csde1	cold shock domain containing E1, RNA binding	117180	Rattus norvegicus cold shock domain containing E1, RNA binding (Csde1), mRNA [NM_054006]	0.104	-2.074	0.096
A_64_P093722					0.104	-1.316	0.096
A_44_P1024703	Cyb561d2	cytochrome b-561 domain containing 2	363137	Rattus norvegicus cytochrome b-561 domain containing 2 (Cyb561d2), mRNA [NM_001007753]	0.104	-2.749	0.096
A_64_P058050	Dis3l	DIS3 mitotic control homolog (S, cerevisiae)-like	363077	Rattus norvegicus DIS3 mitotic control homolog (S, cerevisiae)-like (Dis3l), mRNA [NM_001008380]	0.104	1.667	0.096
A_44_P1057585	Htatip2	HIV-1 Tat interactive protein 2	292935	Rattus norvegicus HIV-1 Tat interactive protein 2 (Htatip2), mRNA [NM_001106263]	0.104	-2.961	0.096
A_44_P548502	Cep76	centrosomal protein 76	291540	Rattus norvegicus centrosomal protein 76 (Cep76), mRNA [NM_001100514]	0.104	3.026	0.096
A_42_P620006	Wfdc1	WAP four-disulfide core domain 1	171112	Rattus norvegicus WAP four-disulfide core domain 1 (Wfdc1), mRNA [NM_133581]	0.104	5.192	0.096
A_43_P14144	Uck2	uridine-cytidine kinase 2	304944	Rattus norvegicus uridine-cytidine kinase 2 (Uck2), mRNA [NM_001102408]	0.104	2.463	0.096
A_64_P030614	Nyx	nyctalopin	302516	Rattus norvegicus nyctalopin (Nyx), mRNA [NM_001100967]	0.104	1.539	0.096
A_44_P401083	Abhd14b	abhydrolase domain containing 14b	300983	Rattus norvegicus abhydrolase domain containing 14b (Abhd14b), mRNA [NM_001007664]	0.104	2.36	0.096
A_44_P410378	RGD1310769	similar to HSPC288	299207	Rattus norvegicus similar to HSPC288 (RGD1310769), mRNA [NM_001106749]	0.104	1.702	0.096
A_42_P529514	Zufsp	zinc finger with UFM1-specific peptidase domain	294390	Rattus norvegicus zinc finger with UFM1-specific peptidase domain (Zufsp), mRNA [NM_001008308]	0.104	1.596	0.096
A_64_P048183	Ckap2	cytoskeleton associated protein 2	306575	Rattus norvegicus cytoskeleton associated protein 2 (Ckap2), mRNA [NM_001169139]	0.104	2.176	0.096
A_42_P700842	Ccdc97	coiled-coil domain containing 97	292724	Rattus norvegicus coiled-coil domain containing 97 (Ccdc97), mRNA [NM_001106235]	0.104	-2.986	0.096
A_44_P141963	Sult1c2a	sulfotransferase family, cytosolic, 1C, member 2a	316153	Rattus norvegicus sulfotransferase family, cytosolic, 1C, member 2a (Sult1c2a), mRNA [NM_001013177]	0.104	-7.23	0.096
A_44_P323053	Usp53	ubiquitin specific peptidase 53	295425	Rattus norvegicus ubiquitin specific peptidase 53 (Usp53), mRNA [NM_001106468]	0.104	-6.438	0.096
A_64_P036237	Itgb3bp	integrin beta 3 binding protein (beta3-endonexin)	362548	Rattus norvegicus integrin beta 3 binding protein (beta3-endonexin) (Itgb3bp), mRNA [NM_001013213]	0.104	2.486	0.096
A_44_P621820					0.104	4.932	0.096
A_44_P229376	Sdad1	SDA1 domain containing 1	289504	Rattus norvegicus SDA1 domain containing 1 (Sdad1), mRNA [NM_001006958]	0.103	2.029	0.096
A_64_P124249	LOC690976	similar to Calponin-2 (Calponin H2, smooth muscle) (Neutral calponin)	690976	PREDICTED: Rattus norvegicus calponin-2-like (LOC690976), mRNA [XM_003754274]	0.103	11.573	0.096
A_64_P145696	N6amt1	N-6 adenine-specific DNA methyltransferase 1 (putative)	288309	Rattus norvegicus N-6 adenine-specific DNA methyltransferase 1 (putative) (N6amt1), mRNA [NM_001191592]	0.103	-2.324	0.096
A_64_P011135	Rnf151	ring finger protein 151	302977	Rattus norvegicus ring finger protein 151 (Rnf151), mRNA [NM_001106987]	0.103	-3.931	0.096
A_44_P263015	Sntb1	syntrophin, beta 1	299940	Rattus norvegicus syntrophin, beta 1 (Sntb1), mRNA [NM_001130542]	0.103	3.32	0.096
A_44_P1005881	Arhgdia	Rho GDP dissociation inhibitor (GDI) alpha	360678	Rattus norvegicus Rho GDP dissociation inhibitor (GDI) alpha (Arhgdia), mRNA [NM_001007005]	0.103	-1.356	0.096
A_44_P263117	Etv5	ets variant 5	303828	Rattus norvegicus ets variant 5 (Etv5), mRNA [NM_001107082]	0.103	-9.336	0.096
A_44_P185294				Rattus norvegicus similar to RIKEN cDNA 1700081O22 (LOC363336), mRNA [XM_343674]	0.103	-2.749	0.096
A_64_P026291	Ap3m2	adaptor-related protein complex 3, mu 2 subunit	140667	Rattus norvegicus adaptor-related protein complex 3, mu 2 subunit (Ap3m2), mRNA [NM_133305]	0.103	1.382	0.096
A_64_P085467	Tbccd1	TBCC domain containing 1	303830	Rattus norvegicus TBCC domain containing 1 (Tbccd1), mRNA [NM_001012016]	0.103	1.907	0.096
A_43_P13711	Tbc1d22b	TBC1 domain family, member 22B	502414	Rattus norvegicus TBC1 domain family, member 22B (Tbc1d22b), mRNA [NM_001025059]	0.103	1.657	0.096
A_44_P317287	Hsf2	heat shock transcription factor 2	64441	Rattus norvegicus heat shock transcription factor 2 (Hsf2), mRNA [NM_031694]	0.103	2.247	0.096
A_42_P462317	Fam81b	family with sequence similarity 81, member B	309925	Uncharacterized protein [Source:UniProtKB/TrEMBL;Acc:F1M276] [ENSRNOT00000036547]	0.103	-18.183	0.096
A_64_P066923	Ncoa4	nuclear receptor coactivator 4	619385	Rattus norvegicus nuclear receptor coactivator 4 (Ncoa4), transcript variant 2, mRNA [NM_001034008]	0.103	1.723	0.096
A_44_P280659	RGD1305110	similar to KIAA1841 protein	305579	Rattus norvegicus similar to KIAA1841 protein (RGD1305110), mRNA [NM_001100971]	0.103	-2.826	0.096
A_42_P820087	Spast	spastin	362700	Rattus norvegicus spastin (Spast), mRNA [NM_001108702]	0.103	-5.35	0.096
A_42_P558703	Adamts15	ADAM metallopeptidase with thrombospondin type 1 motif, 15	300474	Rattus norvegicus ADAM metallopeptidase with thrombospondin type 1 motif, 15 (Adamts15), mRNA [NM_001106810]	0.103	-5.176	0.096
A_42_P479802	Dffa	DNA fragmentation factor, alpha subunit	114214	Rattus norvegicus DNA fragmentation factor, alpha subunit (Dffa), mRNA [NM_053679]	0.102	-2.276	0.096
A_64_P118907	B3galt6	UDP-Gal:betaGal beta 1,3-galactosyltransferase, polypeptide 6	298690	Rattus norvegicus UDP-Gal:betaGal beta 1,3-galactosyltransferase, polypeptide 6 (B3galt6), mRNA [NM_001106699]	0.102	-3.112	0.096
A_44_P219796	Nckap1	NCK-associated protein 1	58823	Rattus norvegicus NCK-associated protein 1 (Nckap1), mRNA [NM_031618]	0.102	1.828	0.096
A_64_P055509				PREDICTED: Rattus norvegicus N-lysine methyltransferase SETD8-like (RGD1561853), mRNA [XM_001064143]	0.102	1.646	0.096
A_64_P074534	Slc35g1	solute carrier family 35, member G1	294072	Rattus norvegicus solute carrier family 35, member G1 (Slc35g1), mRNA [NM_001191635]	0.102	3.037	0.096
A_64_P040975	Numb	numb homolog (Drosophila)	29419	Rattus norvegicus numb homolog (Drosophila) (Numb), mRNA [NM_133287]	0.102	2.438	0.096
A_64_P021897	Zbtb7b	zinc finger and BTB domain containing 7B	295248	Rattus norvegicus zinc finger and BTB domain containing 7B (Zbtb7b), mRNA [NM_001106446]	0.102	4.074	0.096
A_44_P1021476	Zfp637	zinc finger protein 637	362425	Rattus norvegicus zinc finger protein 637 (Zfp637), mRNA [NM_001134908]	0.102	-1.503	0.096
A_43_P12023	Nr4a2	nuclear receptor subfamily 4, group A, member 2	54278	Rattus norvegicus nuclear receptor subfamily 4, group A, member 2 (Nr4a2), mRNA [NM_019328]	0.102	-1.914	0.096
A_64_P000363					0.102	1.641	0.096
A_43_P12534	Thra	thyroid hormone receptor alpha	81812	Rattus norvegicus thyroid hormone receptor alpha (Thra), transcript variant TRalpha1, mRNA [NM_001017960]	0.102	2.081	0.096
A_64_P021320	Pqlc1	PQ loop repeat containing 1	361352	Rattus norvegicus PQ loop repeat containing 1 (Pqlc1), mRNA [NM_001013189]	0.102	-2.339	0.096
A_44_P316342	Det1	de-etiolated homolog 1 (Arabidopsis)	308775	Rattus norvegicus de-etiolated homolog 1 (Arabidopsis) (Det1), mRNA [NM_001037194]	0.102	-2.219	0.096
A_44_P1016691	Fhl4	four and a half LIM domains 4	314678	Rattus norvegicus four and a half LIM domains 4 (Fhl4), mRNA [NM_001013172]	0.102	-35.881	0.096
A_44_P357089	Fbxl20	F-box and leucine-rich repeat protein 20	64039	Rattus norvegicus F-box and leucine-rich repeat protein 20 (Fbxl20), mRNA [NM_022272]	0.102	4.218	0.096
A_44_P304402	Tpp2	tripeptidyl peptidase II	81815	Rattus norvegicus tripeptidyl peptidase II (Tpp2), mRNA [NM_031137]	0.102	2.018	0.096
A_64_P030554	Mbd3	methyl-CpG binding domain protein 3	362834	Rattus norvegicus methyl-CpG binding domain protein 3 (Mbd3), mRNA [NM_001108735]	0.102	-2.143	0.096
A_64_P124417	Jak1	Janus kinase 1	84598	Rattus norvegicus Janus kinase 1 (Jak1), mRNA [NM_053466]	0.102	2.423	0.096
A_64_P028446	Pgm2	phosphoglucomutase 2	289632	Rattus norvegicus phosphoglucomutase 2 (Pgm2), mRNA [NM_001106007]	0.101	2.141	0.096
A_64_P140148				Uncharacterized protein [Source:UniProtKB/TrEMBL;Acc:F1LUA0] [ENSRNOT00000030609]	0.101	13.831	0.096
A_64_P043406	Lrrc56	leucine rich repeat containing 56	365389	Rattus norvegicus leucine rich repeat containing 56 (Lrrc56), mRNA [NM_001024902]	0.101	-4.612	0.096
A_44_P685064	Zfp593	zinc finger protein 593	298546	Rattus norvegicus zinc finger protein 593 (Zfp593), mRNA [NM_001106689]	0.101	-5.366	0.096
A_42_P660068	Pex3	peroxisomal biogenesis factor 3	83519	Rattus norvegicus peroxisomal biogenesis factor 3 (Pex3), mRNA [NM_031350]	0.101	-4.204	0.096
A_42_P502621	Avil	advillin	79253	Rattus norvegicus advillin (Avil), mRNA [NM_024401]	0.101	-4.239	0.096
A_44_P344306	Cops2	COP9 constitutive photomorphogenic homolog subunit 2 (Arabidopsis)	261736	Rattus norvegicus COP9 constitutive photomorphogenic homolog subunit 2 (Arabidopsis) (Cops2), mRNA [NM_153297]	0.101	1.829	0.096
A_44_P791710	Dclre1b	DNA cross-link repair 1B	310745	Rattus norvegicus DNA cross-link repair 1B (Dclre1b), mRNA [NM_001025687]	0.101	-4.02	0.096
A_64_P123458	RGD1566033	similar to BC003940 protein	502115	PREDICTED: Rattus norvegicus protein FAM195B-like (RGD1566033), mRNA [XM_001070540]	0.101	1.854	0.096
A_44_P355775	Cyp4v3	cytochrome P450, family 4, subfamily v, polypeptide 3	266761	Rattus norvegicus cytochrome P450, family 4, subfamily v, polypeptide 3 (Cyp4v3), mRNA [NM_001135600]	0.101	-3.385	0.096
A_64_P122267	Mlec	malectin	304543	Rattus norvegicus malectin (Mlec), mRNA [NM_001013983]	0.101	-3.874	0.096
A_42_P803752	RGD1562146	RGD1562146	500612	PREDICTED: Rattus norvegicus RGD1562146 (RGD1562146), misc_RNA [XR_146020]	0.101	-5.155	0.096
A_44_P390979	Camk1	calcium/calmodulin-dependent protein kinase I	171503	Rattus norvegicus calcium/calmodulin-dependent protein kinase I (Camk1), mRNA [NM_134468]	0.101	2.317	0.096
A_42_P562435	Gtl3	gene trap locus 3	307642	Rattus norvegicus gene trap locus 3 (Gtl3), mRNA [NM_001037978]	0.101	1.821	0.096
A_44_P884971					0.101	-3.84	0.096
A_44_P622512	Atg4b	autophagy related 4B, cysteine peptidase	316640	Rattus norvegicus autophagy related 4B, cysteine peptidase (Atg4b), mRNA [NM_001025711]	0.101	-3.231	0.096
A_64_P098086	Mzt1	mitotic spindle organizing protein 1	692032	Uncharacterized protein [Source:UniProtKB/TrEMBL;Acc:D4A4N1] [ENSRNOT00000039400]	0.101	1.462	0.096
A_64_P063893				PREDICTED: Rattus norvegicus hypothetical protein LOC680653 (LOC680653), mRNA [XM_003751434]	0.101	-2.807	0.096
A_64_P110424	LOC367975	similar to B-cell translocation gene 1	367975	Rattus norvegicus similar to B-cell translocation gene 1 (LOC367975), mRNA [NM_001079896]	0.101	-6.725	0.096
A_64_P177284	Vps9d1	VPS9 domain containing 1	307923	Rattus norvegicus VPS9 domain containing 1 (Vps9d1), mRNA [NM_001107440]	0.1	-1.997	0.096
A_64_P087758	Rbm4b	RNA binding motif protein 4B	474154	Rattus norvegicus RNA binding motif protein 4B (Rbm4b), mRNA [NM_001007014]	0.1	-2.106	0.096
A_42_P556491	Suv420h1	suppressor of variegation 4-20 homolog 1 (Drosophila)	361688	Rattus norvegicus suppressor of variegation 4-20 homolog 1 (Drosophila) (Suv420h1), mRNA [NM_001108512]	0.1	-3.3	0.096
A_44_P770253				Uncharacterized protein [Source:UniProtKB/TrEMBL;Acc:D3ZCQ8] [ENSRNOT00000047654]	0.1	-1.922	0.096
A_64_P010788	Pigo	phosphatidylinositol glycan anchor biosynthesis, class O	313341	Uncharacterized protein [Source:UniProtKB/TrEMBL;Acc:D3ZTP8] [ENSRNOT00000013213]	0.1	-2.356	0.096
A_44_P114851	Tmem8a	transmembrane protein 8A	303004	Rattus norvegicus transmembrane protein 8A (Tmem8a), mRNA [NM_001106991]	0.1	-1.792	0.096
A_42_P723173	Id1	inhibitor of DNA binding 1	25261	Rattus norvegicus inhibitor of DNA binding 1 (Id1), mRNA [NM_012797]	0.1	-2.033	0.096
A_43_P12325	B4galnt1	beta-1,4-N-acetyl-galactosaminyl transferase 1	64828	Rattus norvegicus beta-1,4-N-acetyl-galactosaminyl transferase 1 (B4galnt1), mRNA [NM_022860]	0.1	-1.845	0.096
A_44_P193704	Btbd1	BTB (POZ) domain containing 1	293060	Rattus norvegicus BTB (POZ) domain containing 1 (Btbd1), mRNA [NM_001011932]	0.1	2.224	0.096
A_64_P102708	Ddi2	DNA-damage inducible protein 2	313668	Rattus norvegicus DNA-damage inducible protein 2 (Ddi2), mRNA [NM_001034149]	0.1	5.249	0.096
A_64_P013012					0.1	1.699	0.096
A_64_P125039	Heatr5b	HEAT repeat containing 5B	362683	Rattus norvegicus HEAT repeat containing 5B (Heatr5b), mRNA [NM_001191064]	0.1	1.47	0.096
A_44_P607583	Trmt61a	tRNA methyltransferase 61 homolog A (S, cerevisiae)	314462	Rattus norvegicus tRNA methyltransferase 61 homolog A (S, cerevisiae) (Trmt61a), mRNA [NM_001007706]	0.1	-2.87	0.096
A_64_P136262	Sh3bp5l	SH3 binding domain protein 5 like	690898	Rattus norvegicus SH3 binding domain protein 5 like (Sh3bp5l), mRNA [NM_001127581]	0.1	-4.468	0.096
A_64_P110690	Unc93b1	unc-93 homolog B1 (C, elegans)	361689	Rattus norvegicus unc-93 homolog B1 (C, elegans) (Unc93b1), mRNA [NM_001108513]	0.1	1.414	0.096
A_64_P026316	C4a	complement component 4A (Rodgers blood group)	24233	Rattus norvegicus complement component 4A (Rodgers blood group) (C4a), mRNA [NM_031504]	0.1	1.823	0.096
A_64_P083219					0.1	1.455	0.096
A_44_P912777	RGD1310553	similar to expressed sequence AI597479	301374	Rattus norvegicus similar to expressed sequence AI597479 (RGD1310553), mRNA [NM_001008517]	0.1	-2.056	0.096
A_64_P137297	Zfp426	zinc finger protein 426	690895	Rattus norvegicus zinc finger protein 426 (Zfp426), mRNA [NM_001079943]	0.1	1.566	0.096
A_64_P121111	Atp5g1	ATP synthase, H+ transporting, mitochondrial Fo complex, subunit C1 (subunit 9)	29754	Rattus norvegicus ATP synthase, H+ transporting, mitochondrial Fo complex, subunit C1 (subunit 9) (Atp5g1), nuclear gene encoding mitochondrial protein, mRNA [NM_017311]	0.099	-2.031	0.096
A_64_P149855	Avl9	AVL9 homolog (S, cerevisiase)	312371	PREDICTED: Rattus norvegicus similar to mKIAA0241 protein (RGD1564615), mRNA [XM_002726368]	0.099	2.813	0.096
A_44_P1046566	Dph1	DPH1 homolog (S, cerevisiae)	287523	Rattus norvegicus DPH1 homolog (S, cerevisiae) (Dph1), mRNA [NM_001105809]	0.099	-1.996	0.096
A_64_P075391	Ndufab1	NADH dehydrogenase (ubiquinone) 1, alpha/beta subcomplex, 1	293453	Rattus norvegicus NADH dehydrogenase (ubiquinone) 1, alpha/beta subcomplex, 1 (Ndufab1), nuclear gene encoding mitochondrial protein, mRNA [NM_001106294]	0.099	1.887	0.096
A_64_P083384	Nmt1	N-myristoyltransferase 1	259274	Rattus norvegicus N-myristoyltransferase 1 (Nmt1), mRNA [NM_148891]	0.099	1.804	0.096
A_64_P087089	Kdm4b	lysine (K)-specific demethylase 4B	301128	Rattus norvegicus lysine (K)-specific demethylase 4B (Kdm4b), mRNA [NM_001044236]	0.099	1.548	0.096
A_64_P150618	Ccdc167	coiled-coil domain containing 167	689755	Rattus norvegicus coiled-coil domain containing 167 (Ccdc167), mRNA [NM_001109548]	0.099	-2.173	0.096
A_64_P143971	Pigh	phosphatidylinositol glycan anchor biosynthesis, class H	362756	Rattus norvegicus phosphatidylinositol glycan anchor biosynthesis, class H (Pigh), mRNA [NM_001108714]	0.099	-3.251	0.096
A_64_P109880	Araf	v-raf murine sarcoma 3611 viral oncogene homolog	64363	Rattus norvegicus v-raf murine sarcoma 3611 viral oncogene homolog (Araf), transcript variant 1, mRNA [NM_022532]	0.099	-2.513	0.096
A_64_P063052	Btrc	beta-transducin repeat containing E3 ubiquitin protein ligase	361765	Rattus norvegicus beta-transducin repeat containing E3 ubiquitin protein ligase (Btrc), mRNA [NM_001007148]	0.099	1.423	0.096
A_43_P11203	Lsmd1	LSM domain containing 1	287429	Rattus norvegicus LSM domain containing 1 (Lsmd1), mRNA [NM_001105794]	0.099	1.415	0.096
A_64_P095151					0.099	2.624	0.096
A_64_P138776	Scarb1	scavenger receptor class B, member 1	25073	Rattus norvegicus scavenger receptor class B, member 1 (Scarb1), mRNA [NM_031541]	0.099	-1.617	0.096
A_64_P001036	Acsf3	acyl-CoA synthetase family member 3	498962	Similar to C50H11,1, isoform CRA_aUncharacterized protein [Source:UniProtKB/TrEMBL;Acc:D3ZUX7] [ENSRNOT00000020313]	0.099	1.687	0.096
A_64_P132282	Hook3	hook homolog 3 (Drosophila)	306548	Rattus norvegicus hook homolog 3 (Drosophila) (Hook3), mRNA [NM_001136098]	0.099	-2.543	0.096
A_43_P16540				Uncharacterized protein [Source:UniProtKB/TrEMBL;Acc:D3ZS88] [ENSRNOT00000011803]	0.099	8.816	0.096
A_64_P123792				Rattus norvegicus TL0AEA65YB02 mRNA sequence, [FQ232612]	0.099	1.518	0.096
A_64_P107790					0.099	-2.857	0.096
A_44_P182431	Srd5a1	steroid-5-alpha-reductase, alpha polypeptide 1 (3-oxo-5 alpha-steroid delta 4-dehydrogenase alpha 1)	24950	Rattus norvegicus steroid-5-alpha-reductase, alpha polypeptide 1 (3-oxo-5 alpha-steroid delta 4-dehydrogenase alpha 1) (Srd5a1), mRNA [NM_017070]	0.099	-2.364	0.096
A_42_P614965	Rwdd2b	RWD domain containing 2B	304132	Rattus norvegicus RWD domain containing 2B (Rwdd2b), mRNA [NM_001100559]	0.098	-1.985	0.096
A_64_P122939	Mrm1	mitochondrial rRNA methyltransferase 1 homolog (S, cerevisiae)	363661	Rattus norvegicus mitochondrial rRNA methyltransferase 1 homolog (S, cerevisiae) (Mrm1), nuclear gene encoding mitochondrial protein, mRNA [NM_001108832]	0.098	-3.02	0.096
A_64_P083349	Kitlg	KIT ligand	60427	Rattus norvegicus KIT ligand (Kitlg), transcript variant 1, mRNA [NM_021843]	0.098	2.482	0.096
A_44_P138800				FM106980 etnohea Rattus norvegicus cDNA clone etnoheaP0004I09 5', mRNA sequence [FM106980]	0.098	2.613	0.096
A_44_P129262	Clmn	calmin	299285	Rattus norvegicus calmin (Clmn), mRNA [NM_001106755]	0.098	3.478	0.096
A_44_P1019654	Ercc5	excision repair cross-complementing rodent repair deficiency, complementation group 5	301382	Rattus norvegicus excision repair cross-complementing rodent repair deficiency, complementation group 5 (Ercc5), mRNA [NM_001106910]	0.098	-1.723	0.096
A_42_P642743	Fh	fumarate hydratase	24368	Rattus norvegicus fumarate hydratase (Fh), nuclear gene encoding mitochondrial protein, mRNA [NM_017005]	0.098	1.482	0.096
A_64_P102498	LOC683415	similar to adrenal mitochondrial protease	683415	PREDICTED: Rattus norvegicus serine protease 55-like (LOC683415), mRNA [XM_001065830]	0.098	2.754	0.096
A_44_P282794	Chd2	chromodomain helicase DNA binding protein 2	308738	Rattus norvegicus chromodomain helicase DNA binding protein 2 (Chd2), mRNA [NM_001107523]	0.098	6.617	0.096
A_42_P493849	Ctnna2	catenin (cadherin associated protein), alpha 2	297357	Rattus norvegicus catenin (cadherin associated protein), alpha 2 (Ctnna2), mRNA [NM_001106598]	0.098	-11.55	0.096
A_44_P161233	Il18	interleukin 18	29197	Rattus norvegicus interleukin 18 (Il18), mRNA [NM_019165]	0.098	3.399	0.096
A_64_P164438					0.098	2.878	0.096
A_64_P042694	Gtlf3b	gene trap locus F3b	363614	Rattus norvegicus gene trap locus F3b (Gtlf3b), mRNA [NM_001170541]	0.098	-2.505	0.096
A_44_P531565	Sult2a6	sulfotransferase family 2A, dehydroepiandrosterone (DHEA)-preferring, member 6	24902	Rattus norvegicus sulfotransferase family 2A, dehydroepiandrosterone (DHEA)-preferring, member 6 (Sult2a6), mRNA [NM_012695]	0.098	-5.756	0.096
A_64_P154826	LOC100911020	uncharacterized LOC100911020	100911020	PREDICTED: Rattus norvegicus uncharacterized LOC100911020 (LOC100911020), mRNA [XM_003749740]	0.098	5.234	0.096
A_64_P156303	Cyb5d2	cytochrome b5 domain containing 2	303293	Rattus norvegicus cytochrome b5 domain containing 2 (Cyb5d2), mRNA [NM_001007671]	0.098	-14.221	0.096
A_42_P819325	Tmem109	transmembrane protein 109	361732	Rattus norvegicus transmembrane protein 109 (Tmem109), mRNA [NM_001007736]	0.098	1.573	0.096
A_64_P074918	Grb14	growth factor receptor bound protein 14	58844	Rattus norvegicus growth factor receptor bound protein 14 (Grb14), mRNA [NM_031623]	0.098	3.802	0.096
A_64_P349957	Mdfic	MyoD family inhibitor domain containing	362325	Rattus norvegicus MyoD family inhibitor domain containing (Mdfic), mRNA [NM_001105668]	0.098	-2.015	0.096
A_44_P363181	Cpd	carboxypeptidase D	25306	Rattus norvegicus carboxypeptidase D (Cpd), mRNA [NM_012836]	0.097	1.571	0.096
A_64_P059046	Arrdc3	arrestin domain containing 3	309945	Rattus norvegicus arrestin domain containing 3 (Arrdc3), mRNA [NM_001007797]	0.097	12.537	0.096
A_42_P605593	Papolg	poly(A) polymerase gamma	305586	Rattus norvegicus poly(A) polymerase gamma (Papolg), mRNA [NM_001107244]	0.097	-2.309	0.096
A_43_P15205	Srf	serum response factor (c-fos serum response element-binding transcription factor)	501099	Rattus norvegicus serum response factor (c-fos serum response element-binding transcription factor) (Srf), mRNA [NM_001109302]	0.097	1.795	0.096
A_64_P112312	Clip1	CAP-GLY domain containing linker protein 1	65201	Rattus norvegicus CAP-GLY domain containing linker protein 1 (Clip1), mRNA [NM_031745]	0.097	2.061	0.096
A_64_P135709					0.097	1.572	0.096
A_44_P884739	Sez6l2	seizure related 6 homolog (mouse)-like 2	308988	Rattus norvegicus seizure related 6 homolog (mouse)-like 2 (Sez6l2), mRNA [NM_001107550]	0.097	1.837	0.096
A_42_P767684	Atrip	ATR interacting protein	301014	Rattus norvegicus ATR interacting protein (Atrip), mRNA [NM_001106859]	0.097	-1.914	0.096
A_64_P050897	Ppp2r5e	protein phosphatase 2, regulatory subunit B', epsilon isoform	299147	Rattus norvegicus protein phosphatase 2, regulatory subunit B', epsilon isoform (Ppp2r5e), mRNA [NM_001106740]	0.097	1.91	0.096
A_44_P533137				AGENCOURT_26626347 NIH_MGC_253 Rattus norvegicus cDNA clone IMAGE:7301841 5', mRNA sequence [CO388903]	0.097	-2.558	0.096
A_64_P045028	Psma3	proteasome (prosome, macropain) subunit, alpha type 3	29670	Rattus norvegicus proteasome (prosome, macropain) subunit, alpha type 3 (Psma3), mRNA [NM_017280]	0.097	-1.986	0.096
A_42_P609522	Sigmar1	sigma non-opioid intracellular receptor 1	29336	Rattus norvegicus sigma non-opioid intracellular receptor 1 (Sigmar1), mRNA [NM_030996]	0.097	-1.692	0.096
A_44_P1040999	Arih1	ariadne homolog, ubiquitin-conjugating enzyme E2 binding protein, 1 (Drosophila)	300756	Rattus norvegicus ariadne homolog, ubiquitin-conjugating enzyme E2 binding protein, 1 (Drosophila) (Arih1), mRNA [NM_001013108]	0.097	1.906	0.096
A_64_P108742	Ndufa12	NADH dehydrogenase (ubiquinone) 1 alpha subcomplex, 12	299739	Rattus norvegicus NADH dehydrogenase (ubiquinone) 1 alpha subcomplex, 12 (Ndufa12), nuclear gene encoding mitochondrial protein, mRNA [NM_001106781]	0.097	-1.469	0.096
A_64_P130943	LOC365990	similar to N-terminal acetyltransferase complex ARD1 subunit homolog A	365990	PREDICTED: Rattus norvegicus N-alpha-acetyltransferase 11-like (LOC365990), mRNA [XM_003754605]	0.097	-1.901	0.096
A_44_P269609	Chuk	conserved helix-loop-helix ubiquitous kinase	309361	Rattus norvegicus conserved helix-loop-helix ubiquitous kinase (Chuk), mRNA [NM_001107588]	0.097	2.322	0.096
A_42_P647844	Dock9	dedicator of cytokinesis 9	259237	Rattus norvegicus dedicator of cytokinesis 9 (Dock9), mRNA [NM_001105759]	0.097	-2.13	0.096
A_64_P094521				Rattus norvegicus similar to PROHIBITIN (B-CELL RECEPTOR ASSOCIATED PROTEIN 32) (BAP 32) (LOC302371), mRNA [XM_228492]	0.097	1.538	0.096
A_64_P159837	KIFC2	kinesin family member C2	300053	Rattus norvegicus kinesin family member C2 (KIFC2), mRNA [NM_198752]	0.097	2.308	0.096
A_44_P1044499	Esf1	ESF1, nucleolar pre-rRNA processing protein, homolog (S, cerevisiae)	366203	Rattus norvegicus ESF1, nucleolar pre-rRNA processing protein, homolog (S, cerevisiae) (Esf1), mRNA [NM_001100771]	0.097	-2.047	0.096
A_64_P222609	C2	complement component 2	24231	Rattus norvegicus complement component 2 (C2), mRNA [NM_172222]	0.096	1.458	0.096
A_64_P087965	Rbm41	RNA binding motif protein 41	680581	Rattus norvegicus RNA binding motif protein 41 (Rbm41), mRNA [NM_001109420]	0.096	-2.58	0.096
A_64_P099973	Bhmt2	betaine-homocysteine S-methyltransferase 2	365972	Rattus norvegicus betaine-homocysteine S-methyltransferase 2 (Bhmt2), mRNA [NM_001014256]	0.096	1.942	0.096
A_64_P118012	Keg1	kidney expressed gene 1	171179	Rattus norvegicus kidney expressed gene 1 (Keg1), mRNA [NM_134330]	0.096	5.026	0.096
A_44_P1043081	Srsf1	serine/arginine-rich splicing factor 1	689890	Rattus norvegicus serine/arginine-rich splicing factor 1 (Srsf1), mRNA [NM_001109552]	0.096	-1.929	0.096
A_64_P022692					0.096	1.533	0.096
A_64_P040635	Rab33b	RAB33B, member RAS oncogene family	365793	Rattus norvegicus RAB33B, member RAS oncogene family (Rab33b), mRNA [NM_001108944]	0.096	2.042	0.096
A_64_P116665	Cyld	cylindromatosis (turban tumor syndrome)	312937	Rattus norvegicus cylindromatosis (turban tumor syndrome) (Cyld), mRNA [NM_001017380]	0.096	2.06	0.096
A_43_P18610	Ccsap	centriole, cilia and spindle-associated protein	307926	Rattus norvegicus centriole, cilia and spindle-associated protein (Ccsap), mRNA [NM_001107441]	0.096	4.278	0.096
A_64_P049557	RGD1564637	similar to interferon alpha 8/6 precursor; IFNa8/6 (B6)	502963	PREDICTED: Rattus norvegicus interferon alpha-1-like (RGD1564637), mRNA [XM_001054291]	0.096	2.657	0.096
A_44_P287842	Cyp2c22	cytochrome P450, family 2, subfamily c, polypeptide 22	171518	Rattus norvegicus cytochrome P450, family 2, subfamily c, polypeptide 22 (Cyp2c22), mRNA [NM_138512]	0.096	48.334	0.096
A_64_P112275	Rsrc2	arginine/serine-rich coiled-coil 2	360807	Rattus norvegicus arginine/serine-rich coiled-coil 2 (Rsrc2), mRNA [NM_001014128]	0.096	2.005	0.096
A_64_P161310	Cbs	cystathionine beta synthase	24250	Cystathionine beta-synthase [Source:UniProtKB/Swiss-Prot;Acc:P32232] [ENSRNOT00000048219]	0.12	-4.328	0.106
A_44_P260134	Srcrb4d	scavenger receptor cysteine rich domain containing, group B (4 domains)	304401	Uncharacterized protein [Source:UniProtKB/TrEMBL;Acc:D3ZQH3] [ENSRNOT00000001953]	0.12	-7.958	0.106
A_64_P158504	Klhl2	kelch-like 2, Mayven (Drosophila)	290692	Uncharacterized protein [Source:UniProtKB/TrEMBL;Acc:F1LZF0] [ENSRNOT00000047223]	0.12	-1.995	0.106
A_43_P15847	Cyp27a1	cytochrome P450, family 27, subfamily a, polypeptide 1	301517	Rattus norvegicus cytochrome P450, family 27, subfamily a, polypeptide 1 (Cyp27a1), nuclear gene encoding mitochondrial protein, mRNA [NM_178847]	0.12	2.038	0.106
A_44_P1048999	Rhpn1	rhophilin, Rho GTPase binding protein 1	300030	Uncharacterized protein [Source:UniProtKB/TrEMBL;Acc:F1LY81] [ENSRNOT00000010065]	0.12	-1.996	0.106
A_64_P112246	Creb1	cAMP responsive element binding protein 1	81646	Rattus norvegicus cAMP responsive element binding protein 1 (Creb1), transcript variant A, mRNA [NM_134443]	0.12	1.887	0.106
A_44_P959355					0.12	-1.745	0.106
A_42_P824217	Dapp1	dual adaptor of phosphotyrosine and 3-phosphoinositides	362046	Rattus norvegicus dual adaptor of phosphotyrosine and 3-phosphoinositides (Dapp1), mRNA [NM_001108568]	0.119	9.991	0.106
A_64_P155290					0.119	-2.058	0.106
A_44_P412625	Gabpb1	GA binding protein transcription factor, beta subunit 1	499883	Rattus norvegicus GA binding protein transcription factor, beta subunit 1 (Gabpb1), mRNA [NM_001039036]	0.119	3.07	0.106
A_44_P100272	Dnttip1	deoxynucleotidyltransferase, terminal, interacting protein 1	171437	Rattus norvegicus deoxynucleotidyltransferase, terminal, interacting protein 1 (Dnttip1), mRNA [NM_134400]	0.119	-1.381	0.106
A_64_P050056				Uncharacterized protein [Source:UniProtKB/TrEMBL;Acc:D4AD77] [ENSRNOT00000021237]	0.119	1.72	0.106
A_42_P668072	Smad1	SMAD family member 1	25671	Rattus norvegicus SMAD family member 1 (Smad1), mRNA [NM_013130]	0.119	1.34	0.106
A_64_P083777				Rattus norvegicus polycystic kidney disease 1 homolog (Pkd1), mRNA [XM_340765]	0.119	1.44	0.106
A_44_P1024388	Ccdc127	coiled-coil domain containing 127	308060	Rattus norvegicus coiled-coil domain containing 127 (Ccdc127), mRNA [NM_198766]	0.119	-1.779	0.106
A_64_P148693					0.119	2.396	0.106
A_44_P425380	Ndrg1	N-myc downstream regulated 1	299923	Rattus norvegicus N-myc downstream regulated 1 (Ndrg1), mRNA [NM_001011991]	0.119	3.368	0.106
A_64_P017861	Cops2	COP9 constitutive photomorphogenic homolog subunit 2 (Arabidopsis)	261736	Rattus norvegicus COP9 constitutive photomorphogenic homolog subunit 2 (Arabidopsis) (Cops2), mRNA [NM_153297]	0.119	1.764	0.106
A_44_P415518	Dnajc3	DnaJ (Hsp40) homolog, subfamily C, member 3	63880	Rattus norvegicus DnaJ (Hsp40) homolog, subfamily C, member 3 (Dnajc3), mRNA [NM_022232]	0.119	-1.95	0.106
A_44_P451120	Lmbrd1	LMBR1 domain containing 1	246046	Rattus norvegicus LMBR1 domain containing 1 (Lmbrd1), mRNA [NM_139189]	0.119	-1.931	0.106
A_64_P161493	LOC502710	similar to Myeloid/lymphoid or mixed-lineage leukemia protein 3 homolog (Histone-lysine N-methyltransferase, H3 lysine-4 specific MLL3)	502710	PREDICTED: Rattus norvegicus histone-lysine N-methyltransferase MLL3-like (LOC502710), mRNA [XM_003753847]	0.119	-3.017	0.106
A_64_P301489	Acin1	apoptotic chromatin condensation inducer 1	305884	Rattus norvegicus apoptotic chromatin condensation inducer 1 (Acin1), mRNA [NM_001170468]	0.119	2.321	0.106
A_64_P045107	Rabggtb	Rab geranylgeranyltransferase, beta subunit	25533	Rattus norvegicus Rab geranylgeranyltransferase, beta subunit (Rabggtb), mRNA [NM_138708]	0.119	1.379	0.106
A_64_P023679	Cd47	Cd47 molecule	29364	Rattus norvegicus Cd47 molecule (Cd47), mRNA [NM_019195]	0.118	3.714	0.106
A_43_P19536	Gpt2	glutamic pyruvate transaminase (alanine aminotransferase) 2	307759	Rattus norvegicus glutamic pyruvate transaminase (alanine aminotransferase) 2 (Gpt2), mRNA [NM_001012057]	0.118	2.355	0.106
A_64_P107310					0.118	-1.584	0.106
A_44_P729621	Maml1	mastermind like 1 (Drosophila)	303101	Rattus norvegicus mastermind like 1 (Drosophila) (Maml1), mRNA [NM_001106997]	0.118	-1.526	0.106
A_64_P113675	Adpgk	ADP-dependent glucokinase	315722	Rattus norvegicus ADP-dependent glucokinase (Adpgk), mRNA [NM_001100723]	0.118	-1.802	0.106
A_64_P114034	C1H6orf35	chromosome 1 open reading frame, human C6orf35	292228	Rattus norvegicus chromosome 1 open reading frame, human C6orf35 (C1H6orf35), mRNA [NM_001144860]	0.118	-1.773	0.106
A_44_P344475	Rhoq	ras homolog family member Q	85428	Rattus norvegicus ras homolog family member Q (Rhoq), mRNA [NM_053522]	0.118	-1.858	0.106
A_44_P454591	Fam120b	family with sequence similarity 120B	308218	Rattus norvegicus family with sequence similarity 120B (Fam120b), mRNA [NM_001107466]	0.118	1.421	0.106
A_44_P194531	Ubac1	UBA domain containing 1	362087	Rattus norvegicus UBA domain containing 1 (Ubac1), mRNA [NM_001007742]	0.118	2.045	0.106
A_44_P990713	Rrp9	ribosomal RNA processing 9, small subunit (SSU) processome component, homolog (yeast)	363134	Rattus norvegicus ribosomal RNA processing 9, small subunit (SSU) processome component, homolog (yeast) (Rrp9), mRNA [NM_001108778]	0.118	-2.233	0.106
A_64_P050233	Tdpoz1	TD and POZ domain containing 1	365854	PREDICTED: Rattus norvegicus TD and POZ domain containing 1 (Tdpoz1), mRNA [XM_345239]	0.118	1.524	0.106
A_64_P103321	Tubb2a	tubulin, beta 2A class IIa	498736	Rattus norvegicus tubulin, beta 2A class IIa (Tubb2a), mRNA [NM_001109119]	0.118	-1.739	0.106
A_44_P996410	Hspb6	heat shock protein, alpha-crystallin-related, B6	192245	Rattus norvegicus heat shock protein, alpha-crystallin-related, B6 (Hspb6), mRNA [NM_138887]	0.118	1.678	0.106
A_64_P143111	Ddx59	DEAD (Asp-Glu-Ala-Asp) box polypeptide 59	289402	Rattus norvegicus DEAD (Asp-Glu-Ala-Asp) box polypeptide 59 (Ddx59), transcript variant 1, mRNA [NM_001190820]	0.118	2.035	0.106
A_64_P075406	Snrnp25	small nuclear ribonucleoprotein 25 (U11/U12)	287170	PREDICTED: Rattus norvegicus small nuclear ribonucleoprotein 25 (U11/U12) (Snrnp25), mRNA [XM_001062061]	0.118	1.692	0.106
A_44_P473754	Son	Son DNA binding protein	304092	Rattus norvegicus Son DNA binding protein (Son), transcript variant 2, mRNA [NM_001170328]	0.118	-2.311	0.106
A_43_P18640	Tmem81	transmembrane protein 81	498229	Rattus norvegicus transmembrane protein 81 (Tmem81), mRNA [NM_001017490]	0.118	-2.299	0.106
A_64_P016413					0.117	1.974	0.106
A_44_P435494	Pan3	PAN3 polyA specific ribonuclease subunit homolog (S, cerevisiae)	360760	PREDICTED: Rattus norvegicus PAN3 polyA specific ribonuclease subunit homolog (S, cerevisiae), transcript variant 2 (Pan3), mRNA [XM_346914]	0.117	1.77	0.106
A_42_P473886	Lsm2	LSM2 homolog, U6 small nuclear RNA associated (S, cerevisiae)	684148	Rattus norvegicus LSM2 homolog, U6 small nuclear RNA associated (S, cerevisiae) (Lsm2), transcript variant 2, mRNA [NM_001165922]	0.117	2.16	0.106
[truncated: 25,573 more rows]

## Sheet: FDR,q<0.2
Probe Name	Gene Symbol	Gene name	Entrez GeneID	Description	FDR[i]	Fold Change	q-value
A_44_P356375	Slain1	SLAIN motif family, member 1	361087	Rattus norvegicus SLAIN motif family, member 1 (Slain1), mRNA [NM_001014139]	0	83.765	0
A_64_P113592	Fam25a	family with sequence similarity 25, member A	684972	Rattus norvegicus family with sequence similarity 25, member A (Fam25a), mRNA [NM_001134849]	0	64.438	0
A_64_P113591	Fam25a	family with sequence similarity 25, member A	684972	Rattus norvegicus family with sequence similarity 25, member A (Fam25a), mRNA [NM_001134849]	0	54.116	0
A_44_P287842	Cyp2c22	cytochrome P450, family 2, subfamily c, polypeptide 22	171518	Rattus norvegicus cytochrome P450, family 2, subfamily c, polypeptide 22 (Cyp2c22), mRNA [NM_138512]	0.096	48.334	0.096
A_64_P014867	Pfkp	phosphofructokinase, platelet	60416	Rattus norvegicus phosphofructokinase, platelet (Pfkp), mRNA [NM_206847]	0.05	40.43	0.043
A_64_P162764				Rattus norvegicus TL0ADA43YL03 mRNA sequence, [FQ220235]	0	29.118	0
A_44_P899293	Snai1	snail homolog 1 (Drosophila)	116490	Rattus norvegicus snail homolog 1 (Drosophila) (Snai1), mRNA [NM_053805]	0.049	26.016	0.043
A_64_P038192	Abcc5	ATP-binding cassette, subfamily C (CFTR/MRP), member 5	116721	Rattus norvegicus ATP-binding cassette, subfamily C (CFTR/MRP), member 5 (Abcc5), mRNA [NM_053924]	0.087	25.637	0.08
A_44_P213535	Dvl3	dishevelled, dsh homolog 3 (Drosophila)	303811	Rattus norvegicus dishevelled, dsh homolog 3 (Drosophila) (Dvl3), mRNA [NM_001107081]	0	24.237	0
A_64_P143261					0	21.76	0
A_64_P032928	Lcp1	lymphocyte cytosolic protein 1	306071	Rattus norvegicus lymphocyte cytosolic protein 1 (Lcp1), mRNA [NM_001012044]	0	21.533	0
A_43_P11527	Adm	adrenomedullin	25026	Rattus norvegicus adrenomedullin (Adm), mRNA [NM_012715]	0	21.063	0
A_64_P081232				AF326545 syntaxin binding protein 1 {Mus musculus} (exp=-1; wgp=0; cg=0), partial (5%) [TC627900]	0.089	20.117	0.08
A_44_P150471	Gpr88	G-protein coupled receptor 88	64443	Rattus norvegicus G-protein coupled receptor 88 (Gpr88), mRNA [NM_031696]	0.128	19.202	0.112
A_64_P123603	Mt1a	metallothionein 1a	24567	Rattus norvegicus metallothionein 1a (Mt1a), mRNA [NM_138826]	0	18.577	0
A_64_P129293	RGD1306565	similar to apoptosis signal-regulating kinase 1	365057	Uncharacterized protein [Source:UniProtKB/TrEMBL;Acc:D3ZW27] [ENSRNOT00000051496]	0	18.268	0
A_64_P136061	A1cf	APOBEC1 complementation factor	170912	Rattus norvegicus APOBEC1 complementation factor (A1cf), mRNA [NM_133400]	0.069	18.122	0.065
A_64_P047944	Cramp1l	Crm, cramped-like (Drosophila)	287127	Uncharacterized protein [Source:UniProtKB/TrEMBL;Acc:D3ZNU3] [ENSRNOT00000022050]	0	16.121	0
A_64_P054863				Uncharacterized protein [Source:UniProtKB/TrEMBL;Acc:D3ZI21] [ENSRNOT00000001814]	0	15.389	0
A_44_P113879	Slco1a5	solute carrier organic anion transporter family, member 1a5	80900	Rattus norvegicus solute carrier organic anion transporter family, member 1a5 (Slco1a5), mRNA [NM_030838]	0.127	15.383	0.112
A_44_P435713	Amy1a	amylase, alpha 1A (salivary)	24203	Rattus norvegicus amylase, alpha 1A (salivary) (Amy1a), mRNA [NM_001010970]	0.082	15.133	0.08
A_64_P081939	RGD1311103	similar to RIKEN cDNA 2410146L05	301100	PREDICTED: Rattus norvegicus oocyte-expressed protein homolog (RGD1311103), mRNA [XM_003750544]	0.08	14.623	0.065
A_42_P800949	Hipk3	homeodomain interacting protein kinase 3	83617	Rattus norvegicus homeodomain interacting protein kinase 3 (Hipk3), mRNA [NM_031787]	0	14.397	0
A_64_P018417	Pde7b	phosphodiesterase 7B	140929	Rattus norvegicus phosphodiesterase 7B (Pde7b), mRNA [NM_080894]	0	14.269	0
A_64_P034314	Avl9	AVL9 homolog (S, cerevisiase)	312371	PREDICTED: Rattus norvegicus similar to mKIAA0241 protein (RGD1564615), mRNA [XM_002726368]	0	14.242	0
A_44_P524630	Qrfp	pyroglutamylated RFamide peptide	379044	Rattus norvegicus pyroglutamylated RFamide peptide (Qrfp), mRNA [NM_198200]	0	14.176	0
A_64_P140148				Uncharacterized protein [Source:UniProtKB/TrEMBL;Acc:F1LUA0] [ENSRNOT00000030609]	0.101	13.831	0.096
A_44_P838992	LOC690130	similar to ras homolog gene family, member f	690130	PREDICTED: Rattus norvegicus rho-related GTP-binding protein RhoF-like (LOC690130), mRNA [XM_001073389]	0	13.693	0
A_43_P16529	Gadd45b	growth arrest and DNA-damage-inducible, beta	299626	Rattus norvegicus growth arrest and DNA-damage-inducible, beta (Gadd45b), mRNA [NM_001008321]	0.121	13.629	0.112
A_64_P104029	Spdef	SAM pointed domain containing ets transcription factor	689210	Rattus norvegicus SAM pointed domain containing ets transcription factor (Spdef), mRNA [NM_001109530]	0.068	13.344	0.065
A_64_P060725	Pus10	pseudouridylate synthase 10	305583	Rattus norvegicus pseudouridylate synthase 10 (Pus10), mRNA [NM_001025278]	0	13.123	0
A_44_P353446	Afm	afamin	282708	Rattus norvegicus afamin (Afm), mRNA [NM_172320]	0.073	12.948	0.065
A_64_P059046	Arrdc3	arrestin domain containing 3	309945	Rattus norvegicus arrestin domain containing 3 (Arrdc3), mRNA [NM_001007797]	0.097	12.537	0.096
A_44_P318444	Bco2	beta-carotene oxygenase 2	315644	Rattus norvegicus beta-carotene oxygenase 2 (Bco2), mRNA [NM_001127712]	0	12.442	0
A_42_P567268	Mt2A	metallothionein 2A	689415	Rattus norvegicus metallothionein 2A (Mt2A), mRNA [NM_001137564]	0.046	12.41	0.043
A_43_P19672	Stard4	StAR-related lipid transfer (START) domain containing 4	291699	Rattus norvegicus StAR-related lipid transfer (START) domain containing 4 (Stard4), mRNA [NM_001106159]	0.074	12.381	0.065
A_64_P098255	Gadd45g	growth arrest and DNA-damage-inducible, gamma	291005	Rattus norvegicus growth arrest and DNA-damage-inducible, gamma (Gadd45g), mRNA [NM_001077640]	0	12.202	0
A_64_P019280	Pik3ip1	phosphoinositide-3-kinase interacting protein 1	305472	Rattus norvegicus phosphoinositide-3-kinase interacting protein 1 (Pik3ip1), mRNA [NM_001017453]	0	11.955	0
A_64_P158939	Mt2A	metallothionein 2A	689415	Rattus norvegicus metallothionein 2A (Mt2A), mRNA [NM_001137564]	0.129	11.918	0.112
A_64_P021750	Cyp3a23/3a1	cytochrome P450, family 3, subfamily a, polypeptide 23/polypeptide 1	25642	Rattus norvegicus cytochrome P450, family 3, subfamily a, polypeptide 23/polypeptide 1 (Cyp3a23/3a1), mRNA [NM_013105]	0.156	11.818	0.155
A_64_P091988	Stat1	signal transducer and activator of transcription 1	25124	Rattus norvegicus signal transducer and activator of transcription 1 (Stat1), transcript variant beta, mRNA [NM_001034164]	0.085	11.778	0.065
A_64_P124249	LOC690976	similar to Calponin-2 (Calponin H2, smooth muscle) (Neutral calponin)	690976	PREDICTED: Rattus norvegicus calponin-2-like (LOC690976), mRNA [XM_003754274]	0.103	11.573	0.096
A_44_P349854	Gna13	guanine nucleotide binding protein (G protein), alpha 13	303634	Rattus norvegicus guanine nucleotide binding protein (G protein), alpha 13 (Gna13), mRNA [NM_001013119]	0.096	11.498	0.08
A_64_P041036	Bco2	beta-carotene oxygenase 2	315644	Rattus norvegicus beta-carotene oxygenase 2 (Bco2), mRNA [NM_001127712]	0	11.355	0
A_42_P538084	Crim1	cysteine rich transmembrane BMP regulator 1 (chordin like)	298744	Rattus norvegicus cysteine rich transmembrane BMP regulator 1 (chordin like) (Crim1), mRNA [NM_001169103]	0.117	11.238	0.112
A_64_P023784				Uncharacterized protein [Source:UniProtKB/TrEMBL;Acc:D3ZRX9] [ENSRNOT00000065093]	0	11.206	0
A_44_P506039	Tsc1	tuberous sclerosis 1	60445	Rattus norvegicus tuberous sclerosis 1 (Tsc1), mRNA [NM_021854]	0.067	11.134	0.065
A_44_P1027780	Cep350	centrosomal protein 350	246304	Uncharacterized protein [Source:UniProtKB/TrEMBL;Acc:D3ZCA4] [ENSRNOT00000005235]	0.075	10.975	0.065
A_64_P151188	Foxk1	forkhead box K1	304298	Rattus norvegicus forkhead box K1 (Foxk1), mRNA [NM_001037219]	0.086	10.933	0.065
A_44_P537006	Agphd1	aminoglycoside phosphotransferase domain containing 1	300723	Rattus norvegicus aminoglycoside phosphotransferase domain containing 1 (Agphd1), mRNA [NM_001106823]	0	10.877	0
A_42_P633463	Ip6k1	inositol hexakisphosphate kinase 1	50560	Rattus norvegicus inositol hexakisphosphate kinase 1 (Ip6k1), mRNA [NM_053316]	0	10.874	0
A_64_P012005	Stk10	serine/threonine kinase 10	29398	Rattus norvegicus serine/threonine kinase 10 (Stk10), mRNA [NM_019206]	0	10.861	0
A_44_P393343	St3gal6	ST3 beta-galactoside alpha-2,3-sialyltransferase 6	304023	Rattus norvegicus ST3 beta-galactoside alpha-2,3-sialyltransferase 6 (St3gal6), mRNA [NM_207602]	0	10.642	0
A_64_P005972	Nhlrc3	NHL repeat containing 3	310416	Uncharacterized protein [Source:UniProtKB/TrEMBL;Acc:D4A2F6] [ENSRNOT00000014562]	0.073	10.5	0.065
A_44_P253782	Csnk1g1	casein kinase 1, gamma 1	64086	Rattus norvegicus casein kinase 1, gamma 1 (Csnk1g1), mRNA [NM_022288]	0	10.496	0
A_64_P100318	Marc1	mitochondrial amidoxime reducing component 1	690745	Rattus norvegicus mitochondrial amidoxime reducing component 1 (Marc1), nuclear gene encoding mitochondrial protein, mRNA [NM_001100811]	0.051	10.439	0.043
A_42_P505070				Q4RCF0_TETNG (Q4RCF0) Chromosome undetermined SCAF19066, whole genome shotgun sequence, (Fragment), partial (8%) [TC624062]	0.112	10.332	0.112
A_42_P828242	Lgr4	leucine-rich repeat-containing G protein-coupled receptor 4	286994	Rattus norvegicus leucine-rich repeat-containing G protein-coupled receptor 4 (Lgr4), mRNA [NM_173328]	0	10.302	0
A_44_P227510	Tmcc3	transmembrane and coiled-coil domain family 3	314751	Rattus norvegicus transmembrane and coiled-coil domain family 3 (Tmcc3), mRNA [NM_001108084]	0	10.292	0
A_64_P037537	Smurf1	SMAD specific E3 ubiquitin protein ligase 1	690516	Rattus norvegicus SMAD specific E3 ubiquitin protein ligase 1 (Smurf1), mRNA [NM_001109598]	0.129	10.236	0.112
A_44_P1030225	Apoa4	apolipoprotein A-IV	25080	Rattus norvegicus apolipoprotein A-IV (Apoa4), mRNA [NM_012737]	0.165	10.064	0.161
A_44_P187195	C1galt1	core 1 synthase, glycoprotein-N-acetylgalactosamine 3-beta-galactosyltransferase, 1	65044	Rattus norvegicus core 1 synthase, glycoprotein-N-acetylgalactosamine 3-beta-galactosyltransferase, 1 (C1galt1), mRNA [NM_022950]	0	10.037	0
A_44_P409232	Cyp2e1	cytochrome P450, family 2, subfamily e, polypeptide 1	25086	Rattus norvegicus cytochrome P450, family 2, subfamily e, polypeptide 1 (Cyp2e1), mRNA [NM_031543]	0.117	10.019	0.112
A_42_P824217	Dapp1	dual adaptor of phosphotyrosine and 3-phosphoinositides	362046	Rattus norvegicus dual adaptor of phosphotyrosine and 3-phosphoinositides (Dapp1), mRNA [NM_001108568]	0.119	9.991	0.106
A_64_P097603	Mtus1	microtubule associated tumor suppressor 1	306487	Rattus norvegicus microtubule associated tumor suppressor 1 (Mtus1), nuclear gene encoding mitochondrial protein, mRNA [NM_178093]	0	9.983	0
A_64_P131489	Kat6a	K(lysine) acetyltransferase 6A	306571	Rattus norvegicus K(lysine) acetyltransferase 6A (Kat6a), mRNA [NM_001100570]	0.093	9.739	0.08
A_43_P22967	Foxk1	forkhead box K1	304298	Rattus norvegicus forkhead box K1 (Foxk1), mRNA [NM_001037219]	0	9.708	0
A_64_P096841	Rxra	retinoid X receptor alpha	25271	Rattus norvegicus retinoid X receptor alpha (Rxra), mRNA [NM_012805]	0.146	9.475	0.112
A_43_P11685	Id2	inhibitor of DNA binding 2	25587	Rattus norvegicus inhibitor of DNA binding 2 (Id2), mRNA [NM_013060]	0	9.41	0
A_43_P12346	Mertk	c-mer proto-oncogene tyrosine kinase	65037	Rattus norvegicus c-mer proto-oncogene tyrosine kinase (Mertk), mRNA [NM_022943]	0	9.308	0
A_43_P15875	Kif6	kinesin family member 6	171291	Rattus norvegicus kinesin-related protein 3B (Krp3b) mRNA, partial cds, [AY035403]	0.121	9.273	0.112
A_64_P096459	Fbp2	fructose-1,6-bisphosphatase 2	114508	Rattus norvegicus fructose-1,6-bisphosphatase 2 (Fbp2), mRNA [NM_053716]	0.196	9.244	0.196
A_43_P17443	Rin2	Ras and Rab interactor 2	311494	Rattus norvegicus Ras and Rab interactor 2 (Rin2), mRNA [NM_001107786]	0	9.232	0
A_64_P031806	Upk3bl	uroplakin 3B-like	367994	Rattus norvegicus uroplakin 3B-like (Upk3bl), mRNA [NM_001109020]	0.205	9.205	0.197
A_44_P323106	Abca1	ATP-binding cassette, subfamily A (ABC1), member 1	313210	Rattus norvegicus ATP-binding cassette, subfamily A (ABC1), member 1 (Abca1), mRNA [NM_178095]	0.072	9.194	0.065
A_64_P079220	Gprin3	GPRIN family member 3	502784	Uncharacterized protein [Source:UniProtKB/TrEMBL;Acc:D3ZF21] [ENSRNOT00000039316]	0	9.128	0
A_64_P139285	Map9	microtubule-associated protein 9	310544	Rattus norvegicus microtubule-associated protein 9 (Map9), mRNA [NM_001135716]	0.096	8.978	0.08
A_64_P160739	Pde7b	phosphodiesterase 7B	140929	Rattus norvegicus phosphodiesterase 7B (Pde7b), mRNA [NM_080894]	0.123	8.859	0.112
A_43_P16540				Uncharacterized protein [Source:UniProtKB/TrEMBL;Acc:D3ZS88] [ENSRNOT00000011803]	0.099	8.816	0.096
A_44_P395572	Nr1d2	nuclear receptor subfamily 1, group D, member 2	259241	Rattus norvegicus nuclear receptor subfamily 1, group D, member 2 (Nr1d2), mRNA [NM_147210]	0	8.813	0
A_64_P123991				Rattus norvegicus TL0ABA28YB17 mRNA sequence, [FQ210468]	0.051	8.801	0.043
A_64_P032302					0	8.77	0
A_44_P320677	Slco1a6	solute carrier organic anion transporter family, member 1a6	84608	Rattus norvegicus solute carrier organic anion transporter family, member 1a6 (Slco1a6), mRNA [NM_130736]	0.198	8.707	0.196
A_44_P217909	Mtmr1	myotubularin related protein 1	317296	Rattus norvegicus myotubularin related protein 1 (Mtmr1), mRNA [NM_001191725]	0	8.682	0
A_64_P038792	Olr702	olfactory receptor 702	295900	PREDICTED: Rattus norvegicus olfactory receptor 702 (Olr702), partial mRNA [XM_001077079]	0.158	8.679	0.155
A_64_P315073	Rbm5	RNA binding motif protein 5	300996	Rattus norvegicus RNA binding motif protein 5 (Rbm5), mRNA [NM_001100548]	0.087	8.653	0.065
A_64_P149182				Uncharacterized protein [Source:UniProtKB/TrEMBL;Acc:F1LU97] [ENSRNOT00000017688]	0	8.643	0
A_44_P473524	Snx30	sorting nexin family member 30	298033	Rattus norvegicus sorting nexin family member 30 (Snx30), mRNA [NM_001106651]	0	8.569	0
A_44_P205923	Lats1	LATS, large tumor suppressor, homolog 1 (Drosophila)	308265	Rattus norvegicus LATS, large tumor suppressor, homolog 1 (Drosophila) (Lats1), mRNA [NM_001134543]	0	8.476	0
A_42_P695042	Csf1	colony stimulating factor 1 (macrophage)	78965	Rattus norvegicus colony stimulating factor 1 (macrophage) (Csf1), mRNA [NM_023981]	0.139	8.465	0.135
A_43_P17337	Endod1	endonuclease domain containing 1	363015	RCG31867Uncharacterized protein [Source:UniProtKB/TrEMBL;Acc:D3ZIP8] [ENSRNOT00000033969]	0.137	8.446	0.112
A_64_P079613					0.116	8.263	0.106
A_64_P057383				Uncharacterized protein [Source:UniProtKB/TrEMBL;Acc:F1M6S3] [ENSRNOT00000030164]	0	8.253	0
A_43_P17464				Q69Z57_MOUSE (Q69Z57) MKIAA1952 protein (Fragment), partial (77%) [TC628549]	0	8.245	0
A_44_P1024065	Hdac5	histone deacetylase 5	84580	Rattus norvegicus histone deacetylase 5 (Hdac5), mRNA [NM_053450]	0	8.236	0
A_64_P006873	Ero1lb	ERO1-like beta (S, cerevisiae)	364755	Rattus norvegicus ERO1-like beta (S, cerevisiae) (Ero1lb), mRNA [NM_001191893]	0	8.22	0
A_44_P445031	Fbxo32	F-box protein 32	171043	Rattus norvegicus F-box protein 32 (Fbxo32), mRNA [NM_133521]	0	8.213	0
A_43_P11591	Nfya	nuclear transcription factor-Y alpha	29508	Rattus norvegicus nuclear transcription factor-Y alpha (Nfya), mRNA [NM_012865]	0	8.203	0
A_64_P081242	Gcn1l1	GCN1 general control of amino-acid synthesis 1-like 1 (yeast)	690632	Rattus norvegicus GCN1 general control of amino-acid synthesis 1-like 1 (yeast) (Gcn1l1), mRNA [NM_001168664]	0.122	8.129	0.112
A_64_P000708	Rnf125	ring finger protein 125	361296	Rattus norvegicus ring finger protein 125 (Rnf125), mRNA [NM_001108424]	0.108	8.123	0.106
A_64_P022506					0	8.077	0
A_64_P155771	Upk3bl	uroplakin 3B-like	367994	Rattus norvegicus uroplakin 3B-like (Upk3bl), mRNA [NM_001109020]	0.137	8.028	0.135
A_64_P160499	Nfatc2	nuclear factor of activated T-cells, cytoplasmic, calcineurin-dependent 2	311658	Rattus norvegicus nuclear factor of activated T-cells, cytoplasmic, calcineurin-dependent 2 (Nfatc2), mRNA [NM_001107805]	0.146	7.867	0.112
A_44_P461640	Klf3	Kruppel-like factor 3 (basic)	114845	Rattus norvegicus Kruppel-like factor 3 (basic) (Klf3), mRNA [NM_001105742]	0	7.851	0
A_44_P487562	Net1	neuroepithelial cell transforming 1	307098	Rattus norvegicus neuroepithelial cell transforming 1 (Net1), mRNA [NM_001039023]	0	7.787	0
A_64_P152919	Gprin3	GPRIN family member 3	502784	PREDICTED: Rattus norvegicus similar to mKIAA2027 protein (RGD1565690), mRNA [XM_002726370]	0	7.78	0
A_44_P221965	Kremen1	kringle containing transmembrane protein 1	114107	Rattus norvegicus kringle containing transmembrane protein 1 (Kremen1), mRNA [NM_053649]	0.115	7.775	0.112
A_64_P345922	Nphp3	nephronophthisis 3 (adolescent)	363126	Rattus norvegicus nephronophthisis 3 (adolescent) (Nphp3), mRNA [NM_001191882]	0	7.732	0
A_64_P150673	Stradb	STE20-related kinase adaptor beta	501146	Rattus norvegicus STE20-related kinase adaptor beta (Stradb), mRNA [NM_001109307]	0	7.673	0
A_64_P051691	Ppara	peroxisome proliferator activated receptor alpha	25747	Rattus norvegicus peroxisome proliferator activated receptor alpha (Ppara), mRNA [NM_013196]	0	7.53	0
A_64_P045857	Dctn4	dynactin 4 (p62)	84428	Dynactin subunit 4 [Source:UniProtKB/Swiss-Prot;Acc:Q9QUR2] [ENSRNOT00000026394]	0.047	7.51	0.043
A_64_P015841					0.116	7.42	0.112
A_44_P306884				Uncharacterized protein [Source:UniProtKB/TrEMBL;Acc:D3ZU97] [ENSRNOT00000059797]	0	7.415	0
A_64_P090727					0.139	7.414	0.135
A_64_P053827	Tcp11l1	t-complex 11 like 1	499846	Rattus norvegicus t-complex 11 like 1 (Tcp11l1), mRNA [NM_001109202]	0.149	7.39	0.135
A_64_P086809				HSN2_RAT (Q6IFS7) Protein HSN2 precursor, complete [TC618038]	0.086	7.388	0.08
A_42_P547246	Myoc	myocilin	81523	Rattus norvegicus myocilin (Myoc), mRNA [NM_030865]	0.155	7.377	0.153
A_64_P008717	RGD1562037	similar to OTTHUMP00000046255	498764	PREDICTED: Rattus norvegicus similar to OTTHUMP00000046255 (RGD1562037), mRNA [XM_001056659]	0.127	7.362	0.112
A_64_P256627	Cachd1	cache domain containing 1	298267	Rattus norvegicus cache domain containing 1 (Cachd1), mRNA [NM_001191758]	0	7.348	0
A_64_P075357	Cyr61	cysteine-rich, angiogenic inducer, 61	83476	Rattus norvegicus cysteine-rich, angiogenic inducer, 61 (Cyr61), mRNA [NM_031327]	0	7.269	0
A_44_P806154					0.118	7.221	0.112
A_42_P579376	Nbl1	neuroblastoma, suppression of tumorigenicity 1	50594	Rattus norvegicus neuroblastoma, suppression of tumorigenicity 1 (Nbl1), mRNA [NM_031609]	0	7.162	0
A_64_P156178	Nudcd3	NudC domain containing 3	100125378	Rattus norvegicus NudC domain containing 3 (Nudcd3), mRNA [NM_001103362]	0	7.052	0
A_44_P175041	Nr1d1	nuclear receptor subfamily 1, group D, member 1	252917	Rattus norvegicus nuclear receptor subfamily 1, group D, member 1 (Nr1d1), transcript variant 2, mRNA [NM_145775]	0.115	6.999	0.106
A_64_P047381	Gns	glucosamine (N-acetyl)-6-sulfatase	299825	Rattus norvegicus glucosamine (N-acetyl)-6-sulfatase (Gns), mRNA [NM_001011989]	0	6.979	0
A_42_P507035	Nod1	nucleotide-binding oligomerization domain containing 1	500133	Rattus norvegicus nucleotide-binding oligomerization domain containing 1 (Nod1), mRNA [NM_001109236]	0	6.962	0
A_44_P1050200	Fam132a	family with sequence similarity 132, member A	313774	Rattus norvegicus family with sequence similarity 132, member A (Fam132a), mRNA [NM_001108000]	0	6.931	0
A_64_P010052					0.08	6.896	0.065
A_64_P091857	RGD1311564	LOC360590	360590	Rattus norvegicus LOC360590 (RGD1311564), mRNA [NM_001108286]	0	6.885	0
A_64_P089866				Q7TQ74_RAT (Q7TQ74) Ac1573, partial (11%) [TC600249]	0.199	6.876	0.197
A_64_P037441	Arhgap26	Rho GTPase activating protein 26	307459	Rattus norvegicus Rho GTPase activating protein 26 (Arhgap26), mRNA [NM_001107389]	0.197	6.858	0.196
A_64_P121485	Scai	suppressor of cancer cell invasion	690538	PREDICTED: Rattus norvegicus suppressor of cancer cell invasion, transcript variant 2 (Scai), mRNA [XM_003749471]	0	6.849	0
A_64_P059949	C1ql3	complement component 1, q subcomponent-like 3	680404	Rattus norvegicus complement component 1, q subcomponent-like 3 (C1ql3), mRNA [NM_001109403]	0	6.844	0
A_42_P581001	S100a6	S100 calcium binding protein A6	85247	Rattus norvegicus S100 calcium binding protein A6 (S100a6), mRNA [NM_053485]	0.117	6.836	0.112
A_64_P129315	Tgfbr2	transforming growth factor, beta receptor II	81810	Rattus norvegicus transforming growth factor, beta receptor II (Tgfbr2), mRNA [NM_031132]	0	6.824	0
A_42_P504358	RGD1305347	similar to RIKEN cDNA 2610528J11	362576	Rattus norvegicus similar to RIKEN cDNA 2610528J11 (RGD1305347), mRNA [NM_001108674]	0	6.816	0
A_44_P224797	Fam168a	family with sequence similarity 168, member A	361614	Rattus norvegicus family with sequence similarity 168, member A (Fam168a), mRNA [NM_001108494]	0	6.789	0
A_43_P15356	Mgea5	meningioma expressed antigen 5 (hyaluronidase)	154968	Rattus norvegicus meningioma expressed antigen 5 (hyaluronidase) (Mgea5), mRNA [NM_131904]	0	6.785	0
A_64_P033800	Slc1a2	solute carrier family 1 (glial high affinity glutamate transporter), member 2	29482	Rattus norvegicus solute carrier family 1 (glial high affinity glutamate transporter), member 2 (Slc1a2), transcript variant 1, mRNA [NM_017215]	0.16	6.778	0.155
A_64_P098725				AB017635 ERCC4 {Cricetulus griseus} (exp=-1; wgp=0; cg=0), partial (26%) [TC614683]	0	6.713	0
A_64_P066366	Zfyve26	zinc finger, FYVE domain containing 26	314265	Rattus norvegicus zinc finger, FYVE domain containing 26 (Zfyve26), mRNA [NM_001108038]	0	6.68	0
A_44_P282794	Chd2	chromodomain helicase DNA binding protein 2	308738	Rattus norvegicus chromodomain helicase DNA binding protein 2 (Chd2), mRNA [NM_001107523]	0.098	6.617	0.096
A_44_P557634	Zfp710	zinc finger protein 710	293044	Rattus norvegicus zinc finger protein 710 (Zfp710), mRNA [NM_001134563]	0	6.604	0
A_43_P23039	Socs7	suppressor of cytokine signaling 7	287659	PREDICTED: Rattus norvegicus suppressor of cytokine signaling 7 (Socs7), mRNA [XM_213443]	0	6.592	0
A_64_P033170	Cyp2c6v1	cytochrome P450, family 2, subfamily C, polypeptide 6, variant 1	293989	Rattus norvegicus cytochrome P450, family 2, subfamily C, polypeptide 6, variant 1 (Cyp2c6v1), mRNA [NM_001013904]	0.117	6.59	0.112
A_64_P054261				Uncharacterized protein [Source:UniProtKB/TrEMBL;Acc:F1M3P6] [ENSRNOT00000039410]	0	6.572	0
A_44_P522994	Malt1	mucosa associated lymphoid tissue lymphoma translocation gene 1	307366	Uncharacterized protein [Source:UniProtKB/TrEMBL;Acc:D4A7M2] [ENSRNOT00000023146]	0.083	6.559	0.065
A_44_P283508	Fmo1	flavin containing monooxygenase 1	25256	Rattus norvegicus flavin containing monooxygenase 1 (Fmo1), mRNA [NM_012792]	0.132	6.547	0.112
A_64_P297256	LOC498752	similar to dynactin subunit p62	498752	PREDICTED: Rattus norvegicus dynactin subunit 4-like (LOC498752), misc_RNA [XR_146367]	0	6.487	0
A_43_P11444	S100g	S100 calcium binding protein G	24249	Rattus norvegicus S100 calcium binding protein G (S100g), mRNA [NM_012521]	0	6.437	0
A_64_P332826				Q7TS76_MOUSE (Q7TS76) Sip1 protein, partial (13%) [TC617524]	0.163	6.432	0.155
A_64_P022447	Slc4a11	solute carrier family 4, sodium borate transporter, member 11	311423	Rattus norvegicus solute carrier family 4, sodium borate transporter, member 11 (Slc4a11), mRNA [NM_001107775]	0.116	6.359	0.112
A_44_P291071	Rora	RAR-related orphan receptor A	300807	Rattus norvegicus RAR-related orphan receptor A (Rora), mRNA [NM_001106834]	0	6.31	0
A_64_P084333	Lrfn4	leucine rich repeat and fibronectin type III domain containing 4	688721	Rattus norvegicus leucine rich repeat and fibronectin type III domain containing 4 (Lrfn4), mRNA [NM_001109508]	0.08	6.289	0.065
A_64_P121634	Capn5	calpain 5	171495	Rattus norvegicus calpain 5 (Capn5), mRNA [NM_134461]	0.137	6.279	0.135
A_44_P414757	Sec3l1	SEC3-like 1 (S, cerevisiae)	305287	Rattus norvegicus SEC3-like 1 (S, cerevisiae) (Sec3l1), mRNA [NM_001024770]	0	6.245	0
A_44_P225268	Smarcd1	SWI/SNF related, matrix associated, actin dependent regulator of chromatin, subfamily d, member 1	363002	Rattus norvegicus SWI/SNF related, matrix associated, actin dependent regulator of chromatin, subfamily d, member 1 (Smarcd1), mRNA [NM_001108752]	0	6.242	0
A_64_P020238	Hist1h2bf	histone cluster 1, H2bf	306969	PREDICTED: Rattus norvegicus histone cluster 1, H2bf (Hist1h2bf), mRNA [XM_001061682]	0.11	6.242	0.106
A_43_P13054	Hadh	hydroxyacyl-CoA dehydrogenase	113965	Rattus norvegicus hydroxyacyl-CoA dehydrogenase (Hadh), nuclear gene encoding mitochondrial protein, mRNA [NM_057186]	0	6.234	0
A_64_P085396	Insr	insulin receptor	24954	Rattus norvegicus insulin receptor (Insr), mRNA [NM_017071]	0.129	6.231	0.112
A_44_P197124	Mtss1	metastasis suppressor 1	362918	Rattus norvegicus metastasis suppressor 1 (Mtss1), mRNA [NM_001130563]	0	6.226	0
A_64_P074370	Dnal1	dynein, axonemal, light chain 1	685664	Rattus norvegicus dynein, axonemal, light chain 1 (Dnal1), mRNA [NM_001109477]	0	6.219	0
A_64_P032725	Dctn4	dynactin 4 (p62)	84428	Rattus norvegicus dynactin 4 (p62) (Dctn4), mRNA [NM_053404]	0	6.205	0
A_44_P287241	Fam151b	family with sequence similarity 151, member B	499507	Rattus norvegicus family with sequence similarity 151, member B (Fam151b), mRNA [NM_001134748]	0	6.158	0
A_44_P159355	Zyg11b	zyg-11 family member B, cell cycle regulator	362559	Uncharacterized protein [Source:UniProtKB/TrEMBL;Acc:F1M8P2] [ENSRNOT00000014436]	0	6.113	0
A_64_P098309	RGD1564420	similar to Hypothetical protein MGC31278	362919	Uncharacterized protein [Source:UniProtKB/TrEMBL;Acc:D4AEB6] [ENSRNOT00000013315]	0	6.092	0
A_44_P397163	Myl2	myosin, light chain 2, regulatory, cardiac, slow	363925	Rattus norvegicus myosin, light chain 2, regulatory, cardiac, slow (Myl2), mRNA [NM_001035252]	0.198	6.069	0.196
A_64_P155983	Vegfa	vascular endothelial growth factor A	83785	Rattus norvegicus vascular endothelial growth factor A (Vegfa), transcript variant 1, mRNA [NM_031836]	0.077	6.037	0.065
A_43_P11561	Arnt	aryl hydrocarbon receptor nuclear translocator	25242	Rattus norvegicus aryl hydrocarbon receptor nuclear translocator (Arnt), mRNA [NM_012780]	0.146	6.015	0.135
A_64_P157884	Mapkbp1	mitogen activated protein kinase binding protein 1	362197	Rattus norvegicus mitogen activated protein kinase binding protein 1 (Mapkbp1), mRNA [NM_001108589]	0.119	6.008	0.112
A_44_P496572	Kmo	kynurenine 3-monooxygenase (kynurenine 3-hydroxylase)	59113	Rattus norvegicus kynurenine 3-monooxygenase (kynurenine 3-hydroxylase) (Kmo), mRNA [NM_021593]	0	6.002	0
A_44_P218186	Tbc1d2b	TBC1 domain family, member 2B	315880	Rattus norvegicus TBC1 domain family, member 2B (Tbc1d2b), mRNA [NM_001108175]	0	5.978	0
A_64_P066379	Fcho2	FCH domain only 2	309129	Rattus norvegicus FCH domain only 2 (Fcho2), mRNA [NM_001191632]	0	5.959	0
A_64_P144964	Gab2	GRB2-associated binding protein 2	84477	Rattus norvegicus GRB2-associated binding protein 2 (Gab2), mRNA [NM_053417]	0.139	5.946	0.135
A_64_P115991	Mxi1	MAX interactor 1	25701	Rattus norvegicus MAX interactor 1 (Mxi1), mRNA [NM_013160]	0	5.944	0
A_64_P019160	Etnk1	ethanolamine kinase 1	312828	Rattus norvegicus ethanolamine kinase 1 (Etnk1), mRNA [NM_001107894]	0.082	5.93	0.08
A_64_P139173	Cd40	CD40 molecule, TNF receptor superfamily member 5	171369	Rattus norvegicus CD40 molecule, TNF receptor superfamily member 5 (Cd40), mRNA [NM_134360]	0.081	5.896	0.065
A_44_P440343	Olr399	olfactory receptor 399	366026	Rattus norvegicus olfactory receptor 399 (Olr399), mRNA [NM_001000560]	0.158	5.889	0.153
A_64_P028920					0.123	5.86	0.112
A_64_P026427	Rgl1	ral guanine nucleotide dissociation stimulator,-like 1	289080	Rattus norvegicus ral guanine nucleotide dissociation stimulator,-like 1 (Rgl1), mRNA [NM_001105957]	0.114	5.86	0.112
A_44_P295639	Gbe1	glucan (1,4-alpha-), branching enzyme 1	288333	Rattus norvegicus glucan (1,4-alpha-), branching enzyme 1 (Gbe1), mRNA [NM_001100502]	0.121	5.856	0.112
A_64_P129314	Tgfbr2	transforming growth factor, beta receptor II	81810	Rattus norvegicus transforming growth factor, beta receptor II (Tgfbr2), mRNA [NM_031132]	0	5.843	0
A_42_P663085	Syt11	synaptotagmin XI	60568	Rattus norvegicus synaptotagmin XI (Syt11), mRNA [NM_031667]	0.119	5.821	0.112
A_64_P082874					0.16	5.821	0.155
A_64_P086550				PCTK2_RAT (O35831) Serine/threonine-protein kinase PCTAIRE-2 (PCTAIRE-motif protein kinase 2) , complete [TC581304]	0	5.792	0
A_64_P126210					0.144	5.774	0.112
A_43_P19361	Abhd5	abhydrolase domain containing 5	316122	Rattus norvegicus abhydrolase domain containing 5 (Abhd5), mRNA [NM_212524]	0.045	5.745	0.043
A_44_P128042	Sh3rf1	SH3 domain containing ring finger 1	306417	Rattus norvegicus SH3 domain containing ring finger 1 (Sh3rf1), mRNA [NM_198764]	0.078	5.716	0.065
A_64_P082042	Dnajc5	DnaJ (Hsp40) homolog, subfamily C, member 5	79130	Rattus norvegicus DnaJ (Hsp40) homolog, subfamily C, member 5 (Dnajc5), mRNA [NM_024161]	0	5.71	0
A_44_P508549	Ppp1r12b	protein phosphatase 1, regulatory subunit 12B	304813	Rattus norvegicus protein phosphatase 1, regulatory subunit 12B (Ppp1r12b), mRNA [NM_001107178]	0.106	5.704	0.096
A_43_P21341	Ubxn2b	UBX domain protein 2B	312965	Rattus norvegicus UBX domain protein 2B (Ubxn2b), mRNA [NM_001107905]	0	5.686	0
A_64_P043174	Hist3h2ba	histone cluster 3, H2ba	303175	Rattus norvegicus histone cluster 3, H2ba (Hist3h2ba), mRNA [NM_001111127]	0.148	5.679	0.135
A_64_P068570	Cox11	cytochrome c oxidase assembly homolog 11 (yeast)	690300	Rattus norvegicus cytochrome c oxidase assembly homolog 11 (yeast) (Cox11), nuclear gene encoding mitochondrial protein, mRNA [NM_001109575]	0	5.674	0
A_44_P152237	Lurap1l	leucine rich adaptor protein 1-like	362535	Rattus norvegicus leucine rich adaptor protein 1-like (Lurap1l), mRNA [NM_001025022]	0.13	5.668	0.112
A_64_P052852	RGD1306091	similar to Mixed lineage kinase 4	307950	Uncharacterized protein [Source:UniProtKB/TrEMBL;Acc:D4A454] [ENSRNOT00000026986]	0.112	5.635	0.112
A_64_P164227					0	5.605	0
A_64_P129478	Phka2	phosphorylase kinase, alpha 2	678739	Rattus norvegicus phosphorylase kinase, alpha 2 (Phka2), mRNA [NM_001190994]	0.074	5.599	0.065
A_43_P22136	Nadkd1	NAD kinase domain containing 1	365699	Rattus norvegicus NAD kinase domain containing 1 (Nadkd1), mRNA [NM_001044252]	0	5.559	0
A_64_P152423	Nqo2	NAD(P)H dehydrogenase, quinone 2	291084	Rattus norvegicus NAD(P)H dehydrogenase, quinone 2 (Nqo2), mRNA [NM_001004214]	0.069	5.546	0.065
A_64_P075512	Ss18l1	synovial sarcoma translocation gene on chromosome 18-like 1	192352	Rattus norvegicus synovial sarcoma translocation gene on chromosome 18-like 1 (Ss18l1), mRNA [NM_138918]	0	5.545	0
A_64_P032833	Aspa	aspartoacylase	79251	Rattus norvegicus aspartoacylase (Aspa), mRNA [NM_024399]	0.136	5.527	0.135
A_64_P010373	RGD1563378	similar to ferritin heavy polypeptide-like 17	302719	RCG36341Uncharacterized protein [Source:UniProtKB/TrEMBL;Acc:D3ZC26] [ENSRNOT00000050544]	0.137	5.483	0.112
A_64_P118502					0.065	5.444	0.065
A_64_P127634	Ercc6	excision repair cross-complementing rodent repair deficiency, complementation group 6	306274	Rattus norvegicus excision repair cross-complementing rodent repair deficiency, complementation group 6 (Ercc6), mRNA [NM_001107296]	0	5.421	0
A_44_P534305				A disintegrin-like and metalloprotease (Reprolysin type) with thrombospondin type 1 motif, 6 (Predicted), isoform CRA_aUncharacterized protein [Source:UniProtKB/TrEMBL;Acc:D3ZZF9] [ENSRNOT00000016997]	0.202	5.414	0.197
A_44_P508055	Bcl2l11	BCL2-like 11 (apoptosis facilitator)	64547	Rattus norvegicus BCL2-like 11 (apoptosis facilitator) (Bcl2l11), transcript variant 3, mRNA [NM_171988]	0	5.363	0
A_42_P526728	Bbs9	Bardet-Biedl syndrome 9	315484	PREDICTED: Rattus norvegicus Bardet-Biedl syndrome 9 (Bbs9), mRNA [XM_235942]	0.047	5.323	0.043
A_64_P071139	Map3k2	mitogen activated protein kinase kinase kinase 2	171492	Rattus norvegicus mitogen activated protein kinase kinase kinase 2 (Map3k2), mRNA [NM_138503]	0	5.318	0
A_44_P500906	Dlg1	discs, large homolog 1 (Drosophila)	25252	Rattus norvegicus discs, large homolog 1 (Drosophila) (Dlg1), mRNA [NM_012788]	0	5.317	0
A_64_P066276	Mxi1	MAX interactor 1	25701	Rattus norvegicus MAX interactor 1 (Mxi1), mRNA [NM_013160]	0.05	5.309	0.043
A_64_P052537					0	5.3	0
A_44_P103170	Eya3	eyes absent homolog 3 (Drosophila)	313027	Rattus norvegicus eyes absent homolog 3 (Drosophila) (Eya3), mRNA [NM_001107910]	0.073	5.292	0.065
A_44_P109862	Ivns1abp	influenza virus NS1A binding protein	289089	Rattus norvegicus influenza virus NS1A binding protein (Ivns1abp), mRNA [NM_001047085]	0	5.271	0
A_64_P017786	Specc1	sperm antigen with calponin homology and coiled-coil domains 1	303208	Rattus norvegicus sperm antigen with calponin homology and coiled-coil domains 1 (Specc1), mRNA [NM_001039017]	0.124	5.271	0.112
A_44_P540944	Plekha5	pleckstrin homology domain containing, family A member 5	246237	Rattus norvegicus pleckstrin homology domain containing, family A member 5 (Plekha5), mRNA [NM_139340]	0	5.261	0
A_64_P102708	Ddi2	DNA-damage inducible protein 2	313668	Rattus norvegicus DNA-damage inducible protein 2 (Ddi2), mRNA [NM_001034149]	0.1	5.249	0.096
A_64_P089201	Tcp11	t-complex protein 11	309641	Rattus norvegicus t-complex protein 11 (Tcp11), mRNA [NM_001007695]	0	5.239	0
A_64_P154826	LOC100911020	uncharacterized LOC100911020	100911020	PREDICTED: Rattus norvegicus uncharacterized LOC100911020 (LOC100911020), mRNA [XM_003749740]	0.098	5.234	0.096
A_44_P257719				Uncharacterized protein [Source:UniProtKB/TrEMBL;Acc:D3ZQW1] [ENSRNOT00000015065]	0	5.226	0
A_64_P158668	Dpy19l4	dpy-19-like 4 (C, elegans)	297824	Putative uncharacterized protein RGD1305828_predictedUncharacterized protein [Source:UniProtKB/TrEMBL;Acc:D3Z939] [ENSRNOT00000037869]	0.133	5.212	0.112
A_42_P620006	Wfdc1	WAP four-disulfide core domain 1	171112	Rattus norvegicus WAP four-disulfide core domain 1 (Wfdc1), mRNA [NM_133581]	0.104	5.192	0.096
A_64_P084323	Tmco4	transmembrane and coiled-coil domains 4	500573	Rattus norvegicus transmembrane and coiled-coil domains 4 (Tmco4), mRNA [NM_001034949]	0.12	5.136	0.112
A_44_P990376	Gpnmb	glycoprotein (transmembrane) nmb	113955	Rattus norvegicus glycoprotein (transmembrane) nmb (Gpnmb), mRNA [NM_133298]	0.166	5.134	0.161
A_44_P1011953	Gpcpd1	glycerophosphocholine phosphodiesterase GDE1 homolog (S, cerevisiae)	362219	Rattus norvegicus glycerophosphocholine phosphodiesterase GDE1 homolog (S, cerevisiae) (Gpcpd1), mRNA [NM_198779]	0.11	5.114	0.106
A_64_P076512	Prdm10	PR domain containing 10	500964	Uncharacterized protein [Source:UniProtKB/TrEMBL;Acc:D3ZQ79] [ENSRNOT00000010423]	0.131	5.114	0.112
A_44_P218179	Gns	glucosamine (N-acetyl)-6-sulfatase	299825	Rattus norvegicus glucosamine (N-acetyl)-6-sulfatase (Gns), mRNA [NM_001011989]	0	5.074	0
A_64_P114560	LOC500974	similar to CDNA sequence BC024479	500974	PREDICTED: Rattus norvegicus similar to CDNA sequence BC024479 (LOC500974), misc_RNA [XR_005433]	0	5.068	0
A_44_P236776				Similar to oxysterol-binding protein-like protein 8 isoform a (Similar to oxysterol-binding protein-like protein 8 isoform a (Predicted), isoform CRA_a) [Source:UniProtKB/TrEMBL;Acc:B5DF26] [ENSRNOT00000058589]	0	5.054	0
A_44_P208896	Pikfyve	phosphoinositide kinase, FYVE finger containing	316457	Similar to phosphatidylinositol-3-phosphate/phosphatidylinositol 5-kinase, type III isoform 2Uncharacterized protein [Source:UniProtKB/TrEMBL;Acc:D3ZT14] [ENSRNOT00000020447]	0.077	5.041	0.065
A_44_P541608	Pls1	plastin 1	315926	Rattus norvegicus plastin 1 (Pls1), mRNA [NM_001108178]	0	5.037	0
A_64_P130074	Pot1b	protection of telomeres 1B	690237	PREDICTED: Rattus norvegicus protection of telomeres 1B (Pot1b), mRNA [XM_001073777]	0.094	5.029	0.08
A_64_P118012	Keg1	kidney expressed gene 1	171179	Rattus norvegicus kidney expressed gene 1 (Keg1), mRNA [NM_134330]	0.096	5.026	0.096
A_64_P121779	LOC680036	similar to methionine sulfoxide reductase B3 isoform 2	680036	PREDICTED: Rattus norvegicus methionine-R-sulfoxide reductase B3, mitochondrial-like (LOC680036), mRNA [XM_001055430]	0.044	5.009	0.043
A_44_P320073	Cds1	CDP-diacylglycerol synthase 1	81925	Rattus norvegicus CDP-diacylglycerol synthase 1 (Cds1), mRNA [NM_031242]	0	4.992	0
A_64_P008637					0.07	4.985	0.065
A_44_P426780				Ubiquitin carboxyl-terminal hydrolase [Source:UniProtKB/TrEMBL;Acc:D3Z8K5] [ENSRNOT00000035084]	0.08	4.979	0.065
A_42_P545943	Ca2	carbonic anhydrase 2	54231	Rattus norvegicus carbonic anhydrase 2 (Ca2), mRNA [NM_019291]	0.047	4.972	0.043
A_64_P054038					0.07	4.958	0.065
A_44_P347662	Prkab2	protein kinase, AMP-activated, beta 2 non-catalytic subunit	64562	Rattus norvegicus protein kinase, AMP-activated, beta 2 non-catalytic subunit (Prkab2), mRNA [NM_022627]	0	4.952	0
A_64_P121876	Pptc7	PTC7 protein phosphatase homolog (S, cerevisiae)	304488	Rattus norvegicus PTC7 protein phosphatase homolog (S, cerevisiae) (Pptc7), mRNA [NM_001107141]	0	4.95	0
A_64_P141494	LOC690386	hypothetical protein LOC690386	690386	Rattus norvegicus hypothetical protein LOC690386 (LOC690386), mRNA [NM_001109586]	0.069	4.947	0.065
A_44_P224326	Rnf38	ring finger protein 38	171501	Rattus norvegicus ring finger protein 38 (Rnf38), mRNA [NM_134467]	0.05	4.943	0.043
A_64_P138189	Sfmbt2	Scm-like with four mbt domains 2	307106	Rattus norvegicus Scm-like with four mbt domains 2 (Sfmbt2), mRNA [NM_001107364]	0.2	4.934	0.197
A_44_P621820					0.104	4.932	0.096
A_64_P059750	Stard13	StAR-related lipid transfer (START) domain containing 13	498130	Rattus norvegicus StAR-related lipid transfer (START) domain containing 13 (Stard13), mRNA [NM_001109060]	0.066	4.926	0.065
A_43_P12841	Enpp1	ectonucleotide pyrophosphatase/phosphodiesterase 1	85496	Rattus norvegicus ectonucleotide pyrophosphatase/phosphodiesterase 1 (Enpp1), mRNA [NM_053535]	0.086	4.924	0.065
A_64_P081962	Golt1b	golgi transport 1B	362460	Rattus norvegicus golgi transport 1B (Golt1b), mRNA [NM_001113783]	0	4.914	0
A_64_P001774	Fads6	fatty acid desaturase domain family, member 6	303671	Rattus norvegicus fatty acid desaturase domain family, member 6 (Fads6), mRNA [NM_001107064]	0.115	4.904	0.106
A_64_P004322	Ppp1r12a	protein phosphatase 1, regulatory subunit 12A	116670	Rattus norvegicus protein phosphatase 1, regulatory subunit 12A (Ppp1r12a), mRNA [NM_053890]	0	4.895	0
A_64_P073658	Crebrf	CREB3 regulatory factor	303016	PREDICTED: Rattus norvegicus similar to adult retina protein (RGD1310862), mRNA [XM_220273]	0	4.891	0
A_44_P126366	Klhdc10	kelch domain containing 10	312199	Rattus norvegicus kelch domain containing 10 (Klhdc10), mRNA [NM_001017456]	0	4.888	0
A_64_P060197	Larp1	La ribonucleoprotein domain family, member 1	303158	BC001460 la related protein {Homo sapiens} (exp=-1; wgp=0; cg=0), partial (3%) [TC629660]	0.141	4.886	0.112
A_44_P445694	Wdr91	WD repeat domain 91	312225	Rattus norvegicus WD repeat domain 91 (Wdr91), mRNA [NM_001127298]	0	4.868	0
A_64_P324214	Phf12	PHD finger protein 12	303274	Rattus norvegicus PHD finger protein 12 (Phf12), mRNA [NM_001013117]	0	4.867	0
A_44_P416751	Rpa1	replication protein A1	287524	Rattus norvegicus replication protein A1 (Rpa1), mRNA [NM_001047843]	0	4.838	0
A_44_P421391	Slc1a4	solute carrier family 1 (glutamate/neutral amino acid transporter), member 4	305540	Rattus norvegicus solute carrier family 1 (glutamate/neutral amino acid transporter), member 4 (Slc1a4), mRNA [NM_198763]	0	4.836	0
A_64_P086259	Atl2	atlastin GTPase 2	298757	Rattus norvegicus atlastin GTPase 2 (Atl2), mRNA [NM_001100671]	0	4.813	0
A_64_P006285	Lhx1	LIM homeobox 1	257634	Rattus norvegicus LIM homeobox 1 (Lhx1), mRNA [NM_145880]	0	4.803	0
A_64_P037068					0.148	4.761	0.135
A_64_P080554	Capzb	capping protein (actin filament) muscle Z-line, beta	298584	Rattus norvegicus capping protein (actin filament) muscle Z-line, beta (Capzb), mRNA [NM_001005903]	0	4.758	0
A_43_P21345	Tbc1d14	TBC1 domain family, member 14	360956	Rattus norvegicus TBC1 domain family, member 14 (Tbc1d14), transcript variant 1, mRNA [NM_001012152]	0.077	4.753	0.065
A_64_P161576	Gmeb1	glucocorticoid modulatory element binding protein 1	500558	Rattus norvegicus glucocorticoid modulatory element binding protein 1 (Gmeb1), mRNA [NM_001109268]	0	4.74	0
A_64_P157244	Sfxn2	sideroflexin 2	294011	Rattus norvegicus sideroflexin 2 (Sfxn2), mRNA [NM_001013072]	0.132	4.715	0.112
A_64_P113645	RGD1561551	similar to Hypothetical protein MGC75664	500359	Uncharacterized protein [Source:UniProtKB/TrEMBL;Acc:D4AC92] [ENSRNOT00000055538]	0.107	4.703	0.106
A_64_P079759					0.051	4.687	0.043
A_44_P398587	Usp9x	ubiquitin specific peptidase 9, X-linked	363445	Rattus norvegicus ubiquitin specific peptidase 9, X-linked (Usp9x), transcript variant 1, mRNA [NM_001135893]	0.071	4.679	0.065
A_44_P262371	Axin2	axin 2	29134	Rattus norvegicus axin 2 (Axin2), mRNA [NM_024355]	0.154	4.663	0.153
A_64_P023451	Zfp36l1	zinc finger protein 36, C3H type-like 1	29344	Rattus norvegicus zinc finger protein 36, C3H type-like 1 (Zfp36l1), mRNA [NM_017172]	0.086	4.648	0.065
A_43_P21176	Glce	glucuronic acid epimerase	363073	RCG57892Uncharacterized protein [Source:UniProtKB/TrEMBL;Acc:D3ZIK0] [ENSRNOT00000038641]	0.09	4.648	0.08
A_64_P043224				Q5DTV9_MOUSE (Q5DTV9) MKIAA1671 protein (Fragment), partial (75%) [TC598280]	0	4.613	0
A_64_P088000					0.09	4.609	0.08
A_64_P039551	Ift122	intraflagellar transport 122 homolog (Chlamydomonas)	312651	Rattus norvegicus intraflagellar transport 122 homolog (Chlamydomonas), mRNA (cDNA clone MGC:105616 IMAGE:7317105), complete cds, [BC087667]	0.122	4.602	0.112
A_44_P111865	Cyp2a3	cytochrome P450, family 2, subfamily a, polypeptide 3	24299	Rattus norvegicus cytochrome P450, family 2, subfamily a, polypeptide 3 (Cyp2a3), mRNA [NM_012542]	0.119	4.601	0.112
A_44_P475940	Rassf8	Ras association (RalGDS/AF-6) domain family (N-terminal) member 8	312846	Rattus norvegicus Ras association (RalGDS/AF-6) domain family (N-terminal) member 8 (Rassf8), mRNA [NM_001191753]	0	4.535	0
A_44_P856007	Iqgap1	IQ motif containing GTPase activating protein 1	361598	Rattus norvegicus IQ motif containing GTPase activating protein 1 (Iqgap1), mRNA [NM_001108489]	0	4.534	0
A_43_P17861	Tfdp2	transcription factor Dp-2 (E2F dimerization partner 2)	300947	Rattus norvegicus transcription factor Dp-2 (E2F dimerization partner 2) (Tfdp2), mRNA [NM_001106847]	0.141	4.53	0.112
A_64_P146682	Cdk17	cyclin-dependent kinase 17	314743	Rattus norvegicus cyclin-dependent kinase 17 (Cdk17), mRNA [NM_001108082]	0	4.521	0
A_64_P162437	Ly6h	lymphocyte antigen 6 complex, locus H	300025	Rattus norvegicus lymphocyte antigen 6 complex, locus H (Ly6h), mRNA [NM_001134839]	0	4.518	0
A_44_P636387				Uncharacterized protein [Source:UniProtKB/TrEMBL;Acc:D3ZG23] [ENSRNOT00000046737]	0.136	4.495	0.112
A_64_P109327	S100b	S100 calcium binding protein B	25742	Rattus norvegicus S100 calcium binding protein B (S100b), mRNA [NM_013191]	0	4.487	0
A_44_P529403	Tbc1d20	TBC1 domain family, member 20	362237	Rattus norvegicus TBC1 domain family, member 20 (Tbc1d20), mRNA [NM_001004281]	0	4.472	0
A_44_P1029435	Ppm1k	protein phosphatase, Mg2+/Mn2+ dependent, 1K	312381	Rattus norvegicus protein phosphatase, Mg2+/Mn2+ dependent, 1K (Ppm1k), nuclear gene encoding mitochondrial protein, mRNA [NM_001107863]	0	4.46	0
A_64_P041807	Klhl21	kelch-like 21 (Drosophila)	313743	Rattus norvegicus kelch-like 21 (Drosophila) (Klhl21), mRNA [NM_001107996]	0	4.452	0
A_64_P049844	Kdm1b	lysine (K)-specific demethylase 1B	306819	Rattus norvegicus lysine (K)-specific demethylase 1B (Kdm1b), mRNA [NM_001107343]	0.077	4.435	0.065
A_64_P063135	Spaca4	sperm acrosome associated 4	691120	Rattus norvegicus sperm acrosome associated 4 (Spaca4), mRNA [NM_001109623]	0.109	4.429	0.106
A_64_P058192					0	4.42	0
A_44_P169307	Rad50	RAD50 homolog (S, cerevisiae)	64012	Rattus norvegicus RAD50 homolog (S, cerevisiae) (Rad50), mRNA [NM_022246]	0	4.416	0
A_42_P608478	Sult2a2	sulfotransferase family 2A, dehydroepiandrosterone (DHEA)-preferring, member 2	361510	Rattus norvegicus sulfotransferase family 2A, dehydroepiandrosterone (DHEA)-preferring, member 2 (Sult2a2), mRNA [NM_001025131]	0.131	4.409	0.112
A_64_P010887	Sat1	spermidine/spermine N1-acetyl transferase 1	302642	Rattus norvegicus spermidine/spermine N1-acetyl transferase 1 (Sat1), mRNA [NM_001007667]	0.049	4.389	0.043
A_64_P129498	Cit	citron (rho-interacting, serine/threonine kinase 21)	83620	Rattus norvegicus citron (rho-interacting, serine/threonine kinase 21) (Cit), mRNA [NM_001029911]	0	4.385	0
A_64_P119755	Cep70	centrosomal protein 70	367153	Rattus norvegicus centrosomal protein 70 (Cep70), mRNA [NM_001017470]	0	4.38	0
A_64_P030357	Hist3h2bb	histone cluster 3, H2bb	691488	Rattus norvegicus histone cluster 3, H2bb (Hist3h2bb), mRNA [NM_001109641]	0.048	4.371	0.043
A_64_P051631	Pde4b	phosphodiesterase 4B, cAMP specific	24626	Rattus norvegicus phosphodiesterase 4B, cAMP specific (Pde4b), mRNA [NM_017031]	0.144	4.358	0.112
A_64_P026474				Q4IH13_GIBZE (Q4IH13) Predicted protein, partial (6%) [TC640504]	0.165	4.35	0.161
A_64_P039165	Gcat	glycine C-acetyltransferase	366959	Rattus norvegicus glycine C-acetyltransferase (Gcat), nuclear gene encoding mitochondrial protein, mRNA [NM_001024277]	0.074	4.347	0.065
A_64_P116368	RGD1311575	hypothetical LOC289568	289568	Uncharacterized protein [Source:UniProtKB/TrEMBL;Acc:D4A5F4] [ENSRNOT00000002908]	0.141	4.331	0.112
A_64_P071983	Ppp1r3c	protein phosphatase 1, regulatory subunit 3C	309513	Rattus norvegicus protein phosphatase 1, regulatory subunit 3C (Ppp1r3c), mRNA [NM_001012072]	0.156	4.328	0.155
A_64_P162057	Wdr13	WD repeat domain 13	317370	Rattus norvegicus WD repeat domain 13 (Wdr13), mRNA [NM_001108247]	0.113	4.307	0.112
A_64_P100513					0	4.301	0
A_44_P328097	Slco1b3	solute carrier organic anion transporter family, member 1b3	58978	Rattus norvegicus solute carrier organic anion transporter family, member 1b3 (Slco1b3), transcript variant 1, mRNA [NM_031650]	0.124	4.292	0.112
A_64_P076007					0	4.283	0
A_44_P779296	LOC502684	hypothetical protein LOC502684	502684	Rattus norvegicus hypothetical protein LOC502684 (LOC502684), mRNA [NM_001025060]	0.163	4.281	0.161
A_43_P18610	Ccsap	centriole, cilia and spindle-associated protein	307926	Rattus norvegicus centriole, cilia and spindle-associated protein (Ccsap), mRNA [NM_001107441]	0.096	4.278	0.096
A_43_P10824	Cib2	calcium and integrin binding family member 2	300719	Rattus norvegicus calcium and integrin binding family member 2 (Cib2), mRNA [NM_001015010]	0	4.264	0
A_44_P1056309	Snx8	sorting nexin 8	288504	Rattus norvegicus sorting nexin 8 (Snx8), mRNA [NM_001105912]	0	4.248	0
A_44_P140358	Samhd1	SAM domain and HD domain, 1	311580	Rattus norvegicus SAM domain and HD domain, 1 (Samhd1), mRNA [NM_001191743]	0.091	4.235	0.08
A_64_P000577					0	4.23	0
A_64_P118513				Uncharacterized protein [Source:UniProtKB/TrEMBL;Acc:D4ADB5] [ENSRNOT00000034265]	0	4.229	0
A_44_P494439	Cnnm2	cyclin M2	294014	Rattus norvegicus cyclin M2 (Cnnm2), mRNA [NM_001011942]	0	4.223	0
A_44_P745269				Rattus norvegicus adenylate kinase 3-like 1, mRNA (cDNA clone MGC:93541 IMAGE:7107348), complete cds, [BC087024]	0.095	4.222	0.08
A_44_P357089	Fbxl20	F-box and leucine-rich repeat protein 20	64039	Rattus norvegicus F-box and leucine-rich repeat protein 20 (Fbxl20), mRNA [NM_022272]	0.102	4.218	0.096
A_44_P116875				Uncharacterized protein [Source:UniProtKB/TrEMBL;Acc:D3ZKY3] [ENSRNOT00000067042]	0.082	4.216	0.08
A_42_P787009	Pogz	pogo transposable element with ZNF domain	310658	Rattus norvegicus pogo transposable element with ZNF domain (Pogz), mRNA [NM_001107693]	0.144	4.209	0.112
A_64_P100078	Cd274	CD274 molecule	499342	Rattus norvegicus CD274 molecule (Cd274), mRNA [NM_001191954]	0.132	4.208	0.112
A_44_P478003	Zfp819	zinc finger protein 819	308561	Rattus norvegicus zinc finger protein 819 (Zfp819), mRNA [NM_001014017]	0.139	4.202	0.135
A_44_P529562	Slc30a1	solute carrier family 30 (zinc transporter), member 1	58976	Rattus norvegicus solute carrier family 30 (zinc transporter), member 1 (Slc30a1), mRNA [NM_022853]	0.116	4.199	0.112
A_44_P459786	Gltscr1l	GLTSCR1-like	301235	Rattus norvegicus GLTSCR1-like (Gltscr1l), mRNA [NM_001106888]	0.108	4.196	0.106
A_64_P009072					0	4.176	0
A_44_P129749	Crabp2	cellular retinoic acid binding protein 2	29563	Rattus norvegicus cellular retinoic acid binding protein 2 (Crabp2), mRNA [NM_017244]	0.133	4.173	0.112
A_64_P008477	Olr325	olfactory receptor 325	293763	Rattus norvegicus olfactory receptor 325 (Olr325), mRNA [NM_001000247]	0	4.155	0
A_44_P993370	Fermt2	fermitin family member 2	289992	Rattus norvegicus fermitin family member 2 (Fermt2), mRNA [NM_001011915]	0	4.151	0
A_43_P21118	Klhl24	kelch-like 24 (Drosophila)	303803	Rattus norvegicus kelch-like 24 (Drosophila) (Klhl24), mRNA [NM_181473]	0	4.131	0
A_64_P075688				Uncharacterized protein [Source:UniProtKB/TrEMBL;Acc:D3ZI21] [ENSRNOT00000001814]	0.146	4.128	0.112
A_64_P033014	RGD1311564	LOC360590	360590	Rattus norvegicus LOC360590 (RGD1311564), mRNA [NM_001108286]	0.197	4.127	0.196
A_44_P307978	Cited2	Cbp/p300-interacting transactivator, with Glu/Asp-rich carboxy-terminal domain, 2	114490	Rattus norvegicus Cbp/p300-interacting transactivator, with Glu/Asp-rich carboxy-terminal domain, 2 (Cited2), mRNA [NM_053698]	0	4.121	0
A_44_P178519	Adamts7	ADAM metallopeptidase with thrombospondin type 1 motif, 7	315879	Rattus norvegicus ADAM metallopeptidase with thrombospondin type 1 motif, 7 (Adamts7), mRNA [NM_001047101]	0.147	4.118	0.135
A_64_P107627					0	4.105	0
A_44_P775631	RGD1564854	similar to divalent cation tolerant protein CUTA	502617	Rattus norvegicus similar to divalent cation tolerant protein CUTA (RGD1564854), mRNA [NM_001109341]	0.142	4.102	0.112
A_64_P106838	Iws1	IWS1 homolog (S, cerevisiae)	291705	Rattus norvegicus IWS1 homolog (S, cerevisiae) (Iws1), mRNA [NM_001034918]	0.136	4.101	0.112
A_64_P154466	Mov10	Moloney leukemia virus 10	310756	Rattus norvegicus Moloney leukemia virus 10 (Mov10), mRNA [NM_001107711]	0.116	4.099	0.112
A_44_P397851	Lyst	lysosomal trafficking regulator	85419	Rattus norvegicus lysosomal trafficking regulator (Lyst), mRNA [NM_053518]	0	4.097	0
A_64_P140818				Uncharacterized protein [Source:UniProtKB/TrEMBL;Acc:D4A5F0] [ENSRNOT00000002917]	0.162	4.087	0.155
A_64_P165903					0.156	4.082	0.153
A_64_P021897	Zbtb7b	zinc finger and BTB domain containing 7B	295248	Rattus norvegicus zinc finger and BTB domain containing 7B (Zbtb7b), mRNA [NM_001106446]	0.102	4.074	0.096
A_44_P316520	Zbtb34	zinc finger and BTB domain containing 34	689174	Uncharacterized protein [Source:UniProtKB/TrEMBL;Acc:F1LW70] [ENSRNOT00000051893]	0.202	4.072	0.197
A_64_P077878	Map3k1	mitogen activated protein kinase kinase kinase 1	116667	Rattus norvegicus mitogen activated protein kinase kinase kinase 1 (Map3k1), mRNA [NM_053887]	0	4.066	0
A_64_P058734	Dlg3	discs, large homolog 3 (Drosophila)	58948	Rattus norvegicus discs, large homolog 3 (Drosophila) (Dlg3), mRNA [NM_031639]	0.068	4.057	0.065
A_64_P372717	Mier1	mesoderm induction early response 1 homolog (Xenopus laevis)	313418	Rattus norvegicus mesoderm induction early response 1 homolog (Xenopus laevis) (Mier1), mRNA [NM_001131012]	0.073	4.054	0.065
A_64_P041802	Klhl21	kelch-like 21 (Drosophila)	313743	Rattus norvegicus kelch-like 21 (Drosophila) (Klhl21), mRNA [NM_001107996]	0.114	4.043	0.112
A_64_P032796	Tarsl2	threonyl-tRNA synthetase-like 2	308701	Rattus norvegicus threonyl-tRNA synthetase-like 2 (Tarsl2), mRNA [NM_001014020]	0	4.041	0
A_64_P012877	Cux2	cut-like homeobox 2	288665	Rattus norvegicus cut-like homeobox 2 (Cux2), mRNA [NM_001271380]	0	4.038	0
A_44_P443171	Hipk1	homeodomain interacting protein kinase 1	365895	Rattus norvegicus homeodomain interacting protein kinase 1 (Hipk1), mRNA [NM_001100986]	0.144	4.036	0.135
A_64_P018102	Clcn1	chloride channel, voltage-sensitive 1	25688	Rattus norvegicus chloride channel, voltage-sensitive 1 (Clcn1), mRNA [NM_013147]	0.196	4.032	0.196
A_64_P116098				Q4G0J5_HUMAN (Q4G0J5) FBXL17 protein, partial (7%) [TC606902]	0.092	4.002	0.08
A_43_P12085	Dbil5	diazepam binding inhibitor-like 5	59116	Rattus norvegicus diazepam binding inhibitor-like 5 (Dbil5), mRNA [NM_021596]	0.118	3.983	0.112
A_64_P045413	Sp1	Sp1 transcription factor	24790	Rattus norvegicus Sp1 transcription factor (Sp1), mRNA [NM_012655]	0.081	3.978	0.065
A_44_P243279	Parvb	parvin, beta	362973	Rattus norvegicus parvin, beta (Parvb), mRNA [NM_001134780]	0.114	3.976	0.106
A_44_P635178	Fam129b	family with sequence similarity 129, member B	362115	Rattus norvegicus family with sequence similarity 129, member B (Fam129b), mRNA [NM_001109885]	0	3.975	0
A_43_P12827	Nme3	NME/NM23 nucleoside diphosphate kinase 3	85269	Rattus norvegicus NME/NM23 nucleoside diphosphate kinase 3 (Nme3), mRNA [NM_053507]	0	3.971	0
A_42_P557293	Rfesd	Rieske (Fe-S) domain containing	361871	Rattus norvegicus Rieske (Fe-S) domain containing (Rfesd), mRNA [NM_001108540]	0	3.967	0
A_64_P012427	Lats2	large tumor suppressor 2	305922	Rattus norvegicus large tumor suppressor 2 (Lats2), mRNA [NM_001107267]	0	3.963	0
A_44_P261450	Nfkbia	nuclear factor of kappa light polypeptide gene enhancer in B-cells inhibitor, alpha	25493	Rattus norvegicus nuclear factor of kappa light polypeptide gene enhancer in B-cells inhibitor, alpha (Nfkbia), mRNA [NM_001105720]	0.137	3.944	0.112
A_42_P806847	Mmaa	methylmalonic aciduria (cobalamin deficiency) cblA type	291939	Rattus norvegicus methylmalonic aciduria (cobalamin deficiency) cblA type (Mmaa), nuclear gene encoding mitochondrial protein, mRNA [NM_001106174]	0.068	3.938	0.065
A_44_P227121	Txndc16	thioredoxin domain containing 16	361025	Uncharacterized protein [Source:UniProtKB/TrEMBL;Acc:D3ZQK4] [ENSRNOT00000008372]	0	3.929	0
A_44_P479917	Mtr	5-methyltetrahydrofolate-homocysteine methyltransferase	81522	Rattus norvegicus 5-methyltetrahydrofolate-homocysteine methyltransferase (Mtr), mRNA [NM_030864]	0.154	3.919	0.153
A_44_P526866	Klf5	Kruppel-like factor 5	84410	Rattus norvegicus Kruppel-like factor 5 (Klf5), mRNA [NM_053394]	0.121	3.916	0.112
A_64_P028838	Nxpe2	neurexophilin and PC-esterase domain family, member 2	100363350	Uncharacterized protein [Source:UniProtKB/TrEMBL;Acc:D4A1D7] [ENSRNOT00000037353]	0.137	3.912	0.135
A_64_P269447	Nr3c1	nuclear receptor subfamily 3, group C, member 1	24413	Rattus norvegicus nuclear receptor subfamily 3, group C, member 1 (Nr3c1), mRNA [NM_012576]	0	3.91	0
A_64_P057020	Sepp1	selenoprotein P, plasma, 1	29360	Rattus norvegicus selenoprotein P, plasma, 1 (Sepp1), transcript variant 2, mRNA [NM_001083911]	0.137	3.908	0.112
A_44_P550250	Rcbtb2	regulator of chromosome condensation (RCC1) and BTB (POZ) domain containing protein 2	290363	Rattus norvegicus regulator of chromosome condensation (RCC1) and BTB (POZ) domain containing protein 2 (Rcbtb2), mRNA [NM_199084]	0.044	3.891	0.043
A_64_P067678	Aldh5a1	aldehyde dehydrogenase 5 family, member A1	291133	Succinate-semialdehyde dehydrogenase, mitochondrial [Source:UniProtKB/Swiss-Prot;Acc:P51650] [ENSRNOT00000031384]	0.113	3.882	0.112
A_44_P309800	Vwa5a	von Willebrand factor A domain containing 5A	301097	Rattus norvegicus von Willebrand factor A domain containing 5A (Vwa5a), mRNA [NM_198755]	0.067	3.881	0.065
A_44_P410005	Ugp2	UDP-glucose pyrophosphorylase 2	289827	Rattus norvegicus UDP-glucose pyrophosphorylase 2 (Ugp2), mRNA [NM_001024743]	0.143	3.879	0.112
A_64_P086610	Eef2k	eukaryotic elongation factor-2 kinase	25435	Rattus norvegicus eukaryotic elongation factor-2 kinase (Eef2k), mRNA [NM_012947]	0	3.875	0
A_44_P1056949	Timp4	tissue inhibitor of metalloproteinase 4	680130	Rattus norvegicus tissue inhibitor of metalloproteinase 4 (Timp4), mRNA [NM_001109393]	0.157	3.875	0.153
A_42_P681441	Eps8l2	EPS8-like 2	361674	Rattus norvegicus EPS8-like 2 (Eps8l2), mRNA [NM_001108508]	0	3.87	0
A_64_P048868	Cln3	ceroid-lipofuscinosis, neuronal 3	293485	Rattus norvegicus ceroid-lipofuscinosis, neuronal 3 (Cln3), mRNA [NM_001006971]	0.075	3.862	0.065
A_64_P044653	Samd4a	sterile alpha motif domain containing 4A	305826	Rattus norvegicus sterile alpha motif domain containing 4A (Samd4a), mRNA [NM_001107254]	0.131	3.862	0.112
A_44_P123994	Dstn	destrin	502674	Rattus norvegicus destrin (Dstn), mRNA [NM_001033666]	0.086	3.859	0.08
A_64_P096239				Uncharacterized protein [Source:UniProtKB/TrEMBL;Acc:D3ZE74] [ENSRNOT00000050658]	0.14	3.844	0.135
A_44_P281435	Ndrg3	N-myc downstream regulated gene 3	296318	Rattus norvegicus N-myc downstream regulated gene 3 (Ndrg3), mRNA [NM_001013923]	0.045	3.836	0.043
A_44_P1002280	RGD1302996	hypothetical protein MGC:15854	294231	Rattus norvegicus hypothetical protein MGC:15854 (RGD1302996), mRNA [NM_213610]	0	3.83	0
A_64_P096909	Ccdc15	coiled-coil domain containing 15	367056	PREDICTED: Rattus norvegicus coiled-coil domain containing 15 (Ccdc15), mRNA [XM_001061074]	0	3.829	0
A_64_P124314	Tmem184b	transmembrane protein 184B	362959	Rattus norvegicus transmembrane protein 184B (Tmem184b), mRNA [NM_001173370]	0.112	3.829	0.112
A_44_P237938	Vps36	vacuolar protein sorting 36 homolog (S, cerevisiae)	290851	Rattus norvegicus vacuolar protein sorting 36 homolog (S, cerevisiae) (Vps36), mRNA [NM_001106092]	0	3.828	0
A_44_P435016	Nudt2	nudix (nucleoside diphosphate linked moiety X)-type motif 2	297998	Rattus norvegicus nudix (nucleoside diphosphate linked moiety X)-type motif 2 (Nudt2), mRNA [NM_207596]	0	3.823	0
A_44_P867745	Ggnbp1	gametogenetin-binding protein 1	494520	Rattus norvegicus gametogenetin-binding protein 1 (Ggnbp1), mRNA [NM_001009972]	0.12	3.803	0.112
A_64_P074918	Grb14	growth factor receptor bound protein 14	58844	Rattus norvegicus growth factor receptor bound protein 14 (Grb14), mRNA [NM_031623]	0.098	3.802	0.096
A_64_P135355	Mtcp1	mature T-cell proliferation 1	498814	PREDICTED: Rattus norvegicus mature T-cell proliferation 1 (Mtcp1), mRNA [XM_001070795]	0.129	3.8	0.112
A_64_P011744	Xpo5	exportin 5	363194	Rattus norvegicus exportin 5 (Xpo5), mRNA [NM_001108789]	0	3.799	0
A_42_P711139	Cyp1a2	cytochrome P450, family 1, subfamily a, polypeptide 2	24297	Rattus norvegicus cytochrome P450, family 1, subfamily a, polypeptide 2 (Cyp1a2), mRNA [NM_012541]	0.128	3.796	0.112
A_64_P148310	Crtc3	CREB regulated transcription coactivator 3	365297	Uncharacterized protein [Source:UniProtKB/TrEMBL;Acc:F1LVL6] [ENSRNOT00000015948]	0.136	3.788	0.112
A_64_P015911				Rattus norvegicus TL0AEA7YD23 mRNA sequence, [FQ231120]	0.047	3.779	0.043
A_64_P032693					0.13	3.769	0.112
A_44_P387344	Atad5	ATPase family, AAA domain containing 5	303348	Uncharacterized protein [Source:UniProtKB/TrEMBL;Acc:D4A058] [ENSRNOT00000035642]	0.069	3.766	0.065
A_44_P272839	Tube1	tubulin, epsilon 1	361856	Rattus norvegicus tubulin, epsilon 1 (Tube1), mRNA [NM_001108536]	0.126	3.757	0.112
A_44_P186962	Olr403	olfactory receptor 403	296666	Rattus norvegicus olfactory receptor 403 (Olr403), mRNA [NM_001000381]	0	3.753	0
A_44_P513738	Hmg20a	high mobility group 20A	315689	Rattus norvegicus high mobility group 20A (Hmg20a), mRNA [NM_001108150]	0	3.732	0
A_64_P072032	LOC688591	ferritin light chain-like	688591	PREDICTED: Rattus norvegicus ferritin light chain 1-like (LOC688591), misc_RNA [XR_006269]	0.106	3.729	0.106
A_64_P023523	Prkce	protein kinase C, epsilon	29340	Rattus norvegicus protein kinase C, epsilon (Prkce), mRNA [NM_017171]	0.122	3.724	0.112
A_44_P1016309	Dis3l2	DIS3 mitotic control homolog (S, cerevisiae)-like 2	367307	Rattus norvegicus DIS3 mitotic control homolog (S, cerevisiae)-like 2 (Dis3l2), transcript variant 1, mRNA [NM_001109007]	0.132	3.716	0.112
A_64_P023679	Cd47	Cd47 molecule	29364	Rattus norvegicus Cd47 molecule (Cd47), mRNA [NM_019195]	0.118	3.714	0.106
A_43_P12729	Gde1	glycerophosphodiester phosphodiesterase 1	60418	Rattus norvegicus glycerophosphodiester phosphodiesterase 1 (Gde1), mRNA [NM_032615]	0.145	3.714	0.135
A_44_P357338	Ptp4a1	protein tyrosine phosphatase type IVA, member 1	29463	Rattus norvegicus protein tyrosine phosphatase type IVA, member 1 (Ptp4a1), mRNA [NM_031579]	0	3.711	0
A_44_P469069	Mapk8ip3	mitogen-activated protein kinase 8 interacting protein 3	302983	Rattus norvegicus mitogen-activated protein kinase 8 interacting protein 3 (Mapk8ip3), mRNA [NM_001100673]	0.13	3.709	0.112
A_64_P113525				Uncharacterized protein [Source:UniProtKB/TrEMBL;Acc:F1LTH9] [ENSRNOT00000058805]	0.127	3.697	0.112
A_64_P161542	Riiad1	regulatory subunit of type II PKA R-subunit (RIIa) domain containing 1	100270669	Rattus norvegicus regulatory subunit of type II PKA R-subunit (RIIa) domain containing 1 (Riiad1), mRNA [NM_001144957]	0	3.695	0
A_44_P260555	Eif2c3	eukaryotic translation initiation factor 2C, 3	313593	Rattus norvegicus eukaryotic translation initiation factor 2C, 3 (Eif2c3), mRNA [NM_001271193]	0.139	3.694	0.135
A_64_P105573	Kif1b	kinesin family member 1B	117548	Rattus norvegicus kinesin family member 1B (Kif1b), mRNA [NM_057200]	0.114	3.691	0.112
A_64_P096157	Cux1	cut-like homeobox 1	116639	Homeobox protein cut-like 1 [Source:UniProtKB/Swiss-Prot;Acc:P53565] [ENSRNOT00000059486]	0.146	3.678	0.112
A_64_P003599				Uncharacterized protein [Source:UniProtKB/TrEMBL;Acc:F1LUA2] [ENSRNOT00000017592]	0.136	3.672	0.135
A_42_P666102	MGC125239	hypothetical protein LOC686179	686179	Rattus norvegicus hypothetical protein LOC686179 (MGC125239), mRNA [NM_001077231]	0	3.668	0
A_44_P475663	Plekha7	pleckstrin homology domain containing, family A member 7	499249	Rattus norvegicus pleckstrin homology domain containing, family A member 7 (Plekha7), mRNA [NM_001144861]	0.11	3.667	0.106
A_44_P164101	Mettl7a	methyltransferase like 7A	315306	Rattus norvegicus methyltransferase like 7A (Mettl7a), mRNA [NM_001037355]	0	3.666	0
A_44_P231227	Marc2	mitochondrial amidoxime reducing component 2	171451	Rattus norvegicus mitochondrial amidoxime reducing component 2 (Marc2), nuclear gene encoding mitochondrial protein, mRNA [NM_134410]	0	3.658	0
A_64_P059390	Acox1	acyl-CoA oxidase 1, palmitoyl	50681	Rattus norvegicus acyl-CoA oxidase 1, palmitoyl (Acox1), mRNA [NM_017340]	0.093	3.632	0.08
A_44_P260055	Gyg1	glycogenin 1	81675	Rattus norvegicus glycogenin 1 (Gyg1), mRNA [NM_031043]	0	3.63	0
A_44_P1044984	Atg16l2	autophagy related 16-like 2 (S, cerevisiae)	308865	Rattus norvegicus autophagy related 16-like 2 (S, cerevisiae) (Atg16l2), mRNA [NM_001191560]	0.083	3.629	0.08
A_64_P027053	Ralgps2	Ral GEF with PH domain and SH3 binding motif 2	304887	Rattus norvegicus Ral GEF with PH domain and SH3 binding motif 2 (Ralgps2), mRNA [NM_001100680]	0.133	3.618	0.112
A_64_P101251	Bok	BCL2-related ovarian killer	29884	Rattus norvegicus BCL2-related ovarian killer (Bok), mRNA [NM_017312]	0	3.61	0
A_44_P142817	Fem1b	fem-1 homolog b (C, elegans)	315745	Rattus norvegicus fem-1 homolog b (C, elegans) (Fem1b), mRNA [NM_001108157]	0.044	3.61	0.043
A_64_P003199				Rattus norvegicus TL0AEA5YN17 mRNA sequence, [FQ233918]	0	3.609	0
A_64_P143820					0	3.605	0
A_44_P259957	S100a1	S100 calcium binding protein A1	295214	Rattus norvegicus S100 calcium binding protein A1 (S100a1), mRNA [NM_001007636]	0	3.603	0
A_64_P123139	Rhobtb3	Rho-related BTB domain containing 3	309922	Rattus norvegicus Rho-related BTB domain containing 3 (Rhobtb3), mRNA [NM_001107645]	0	3.59	0
A_64_P079875	Stxbp1	syntaxin binding protein 1	25558	Syntaxin-binding protein 1 [Source:UniProtKB/Swiss-Prot;Acc:P61765] [ENSRNOT00000021189]	0.197	3.59	0.197
A_44_P401062	Ccdc41	coiled-coil domain containing 41	366872	Rattus norvegicus coiled-coil domain containing 41 (Ccdc41), mRNA [NM_001014266]	0	3.585	0
A_64_P062960	Tgfbrap1	transforming growth factor, beta receptor associated protein 1	301373	Rattus norvegicus transforming growth factor, beta receptor associated protein 1 (Tgfbrap1), mRNA [NM_001106907]	0	3.581	0
A_44_P1007333	Gle1	GLE1 RNA export mediator homolog (yeast)	362098	Rattus norvegicus GLE1 RNA export mediator homolog (yeast) (Gle1), mRNA [NM_001025731]	0	3.576	0
A_64_P148042	Mex3b	mex3 homolog B (C, elegans)	308790	Rattus norvegicus mex3 homolog B (C, elegans) (Mex3b), mRNA [NM_001191626]	0.138	3.576	0.135
A_64_P058559	Wdr7	WD repeat domain 7	66031	Rattus norvegicus WD repeat domain 7 (Wdr7), mRNA [NM_023975]	0	3.574	0
A_64_P139078	Hsd3b6	hydroxy-delta-5-steroid dehydrogenase, 3 beta- and steroid delta-isomerase 6	29632	Rattus norvegicus hydroxy-delta-5-steroid dehydrogenase, 3 beta- and steroid delta-isomerase 6 (Hsd3b6), mRNA [NM_017265]	0	3.561	0
A_64_P345929	Coro7	coronin 7	192276	Rattus norvegicus coronin 7 (Coro7), mRNA [NM_001191639]	0.126	3.56	0.126
A_64_P110971	Rfk	riboflavin kinase	499328	Rattus norvegicus riboflavin kinase (Rfk), mRNA [NM_001014106]	0	3.559	0
A_64_P126523					0.082	3.559	0.08
A_64_P156662				EST352678 Rat gene index, normalized rat, norvegicus, Bento Soares Rattus norvegicus cDNA clone RGIHT15 5' end, mRNA sequence [AW921374]	0.13	3.547	0.112
A_64_P018821	Stk35	serine/threonine kinase 35	311419	Rattus norvegicus serine/threonine kinase 35 (Stk35), mRNA [NM_001107773]	0	3.541	0
A_44_P472271	Rgl1	ral guanine nucleotide dissociation stimulator,-like 1	289080	Rattus norvegicus ral guanine nucleotide dissociation stimulator,-like 1 (Rgl1), mRNA [NM_001105957]	0.129	3.538	0.112
A_42_P491376	Srgap2	SLIT-ROBO Rho GTPase activating protein 2	360840	Rattus norvegicus SLIT-ROBO Rho GTPase activating protein 2 (Srgap2), mRNA [NM_001134958]	0	3.535	0
A_44_P459702	L2hgdh	L-2-hydroxyglutarate dehydrogenase	314196	Rattus norvegicus L-2-hydroxyglutarate dehydrogenase (L2hgdh), nuclear gene encoding mitochondrial protein, mRNA [NM_001108028]	0	3.535	0
A_64_P026913	Tbx19	T-box 19	304935	Rattus norvegicus T-box 19 (Tbx19), mRNA [NM_001107193]	0	3.527	0
A_44_P438090	Plcb3	phospholipase C, beta 3 (phosphatidylinositol-specific)	29322	Rattus norvegicus phospholipase C, beta 3 (phosphatidylinositol-specific) (Plcb3), mRNA [NM_033350]	0.131	3.524	0.112
A_64_P022442	RGD1306186	similar to RIKEN cDNA 4930569K13	298621	Rattus norvegicus similar to RIKEN cDNA 4930569K13 (RGD1306186), mRNA [NM_001024986]	0.142	3.524	0.112
A_64_P118753	Ccnl1	cyclin L1	114121	Rattus norvegicus cyclin L1 (Ccnl1), mRNA [NM_053662]	0	3.516	0
A_64_P025441	Bok	BCL2-related ovarian killer	29884	Rattus norvegicus BCL2-related ovarian killer (Bok), mRNA [NM_017312]	0.11	3.513	0.106
A_44_P1044736	Wbp4	WW domain binding protein 4	114765	Rattus norvegicus WW domain binding protein 4 (Wbp4), mRNA [NM_053766]	0.047	3.511	0.043
A_64_P149129	Irs1	insulin receptor substrate 1	25467	Rattus norvegicus insulin receptor substrate 1 (Irs1), mRNA [NM_012969]	0.131	3.509	0.112
A_64_P109938	Gnb1l	guanine nucleotide binding protein (G protein), beta polypeptide 1-like	680266	Uncharacterized protein [Source:UniProtKB/TrEMBL;Acc:D3ZSP4] [ENSRNOT00000002596]	0	3.508	0
A_64_P017269	Trim8	tripartite motif-containing 8	688785	Rattus norvegicus tripartite motif-containing 8 (Trim8), mRNA [NM_001128083]	0.096	3.504	0.08
A_42_P570241	Nampt	nicotinamide phosphoribosyltransferase	297508	Rattus norvegicus nicotinamide phosphoribosyltransferase (Nampt), mRNA [NM_177928]	0	3.503	0
A_64_P056623	Bach1	BTB and CNC homology 1, basic leucine zipper transcription factor 1	304127	Rattus norvegicus BTB and CNC homology 1, basic leucine zipper transcription factor 1 (Bach1), mRNA [NM_001107113]	0.16	3.503	0.153
A_64_P052997	Pnkd	paroxysmal nonkinesigenic dyskinesia	100188944	Rattus norvegicus paroxysmal nonkinesigenic dyskinesia (Pnkd), nuclear gene encoding mitochondrial protein, transcript variant 2, mRNA [NM_001134751]	0.144	3.502	0.135
A_42_P837288	Renbp	renin binding protein	81759	Rattus norvegicus renin binding protein (Renbp), mRNA [NM_031095]	0.159	3.496	0.155
A_44_P1022395	Fbxl3	F-box and leucine-rich repeat protein 3	306129	Rattus norvegicus F-box and leucine-rich repeat protein 3 (Fbxl3), mRNA [NM_001100568]	0	3.495	0
A_44_P508917					0.107	3.494	0.096
A_64_P129439					0.159	3.494	0.153
A_64_P123361				NADH-ubiquinone oxidoreductase chain 6 [Source:UniProtKB/Swiss-Prot;Acc:P03926] [ENSRNOT00000051268]	0.162	3.486	0.161
A_44_P113933	Tyms	thymidylate synthetase	29261	Rattus norvegicus thymidylate synthetase (Tyms), mRNA [NM_019179]	0	3.479	0
A_44_P129262	Clmn	calmin	299285	Rattus norvegicus calmin (Clmn), mRNA [NM_001106755]	0.098	3.478	0.096
A_64_P127986	Fam126b	family with sequence similarity 126, member B	316415	Rattus norvegicus family with sequence similarity 126, member B (Fam126b), mRNA [NM_001025710]	0.088	3.477	0.08
A_64_P047527	Grn	granulin	29143	Rattus norvegicus granulin (Grn), transcript variant 1, mRNA [NM_017113]	0.094	3.474	0.08
A_44_P441181	Osr2	odd-skipped related 2 (Drosophila)	315039	Rattus norvegicus odd-skipped related 2 (Drosophila) (Osr2), mRNA [NM_001012118]	0.087	3.47	0.065
A_64_P131883	Pxn	paxillin	360820	Rattus norvegicus paxillin (Pxn), mRNA [NM_001012147]	0.092	3.469	0.08
A_64_P119502	Pikfyve	phosphoinositide kinase, FYVE finger containing	316457	Similar to phosphatidylinositol-3-phosphate/phosphatidylinositol 5-kinase, type III isoform 2Uncharacterized protein [Source:UniProtKB/TrEMBL;Acc:D3ZT14] [ENSRNOT00000020447]	0.156	3.454	0.153
A_44_P349844	Tlk2	tousled-like kinase 2	303592	Rattus norvegicus tousled-like kinase 2 (Tlk2), mRNA [NM_001191652]	0.095	3.452	0.08
A_44_P304493	Sde2	SDE2 telomere maintenance homolog (S, pombe)	289315	Rattus norvegicus SDE2 telomere maintenance homolog (S, pombe) (Sde2), mRNA [NM_001024970]	0	3.45	0
A_64_P057487					0.044	3.447	0.043
A_64_P052422	Otud3	OTU domain containing 3	500572	Rattus norvegicus OTU domain containing 3 (Otud3), mRNA [NM_001191983]	0.113	3.44	0.106
A_44_P459710				Rattus norvegicus similar to GLE1-like, RNA export mediator; GLE1 (yeast homolog)-like, RNA export mediator; hGLE1 (LOC299220), mRNA [XM_234444]	0	3.438	0
A_64_P000141	Tnfrsf19	tumor necrosis factor receptor superfamily, member 19	290300	Rattus norvegicus tumor necrosis factor receptor superfamily, member 19 (Tnfrsf19), mRNA [NM_001044229]	0.122	3.437	0.112
A_64_P131858	Khnyn-ps1	KH and NYN domain containing, pseudogene 1	498517	PREDICTED: Rattus norvegicus KH and NYN domain containing, pseudogene 1 (Khnyn-ps1), mRNA [XM_003751468]	0	3.436	0
A_44_P161602	Rab43	RAB43, member RAS oncogene family	500249	Rattus norvegicus RAB43, member RAS oncogene family (Rab43), mRNA [NM_001024331]	0.133	3.435	0.112
A_44_P320858	Ghr	growth hormone receptor	25235	Rattus norvegicus growth hormone receptor (Ghr), mRNA [NM_017094]	0	3.433	0
A_43_P23049	Cryz	crystallin, zeta (quinone reductase)	362061	Rattus norvegicus crystallin, zeta (quinone reductase) (Cryz), mRNA [NM_001012183]	0.088	3.431	0.08
A_44_P231269	Pdk4	pyruvate dehydrogenase kinase, isozyme 4	89813	Rattus norvegicus pyruvate dehydrogenase kinase, isozyme 4 (Pdk4), nuclear gene encoding mitochondrial protein, mRNA [NM_053551]	0.148	3.411	0.135
A_44_P975634	Tfeb	transcription factor EB	316214	Rattus norvegicus transcription factor EB (Tfeb), mRNA [NM_001025707]	0.046	3.409	0.043
A_44_P374741	Dnmt3a	DNA (cytosine-5-)-methyltransferase 3 alpha	444984	Rattus norvegicus DNA (cytosine-5-)-methyltransferase 3 alpha (Dnmt3a), transcript variant 1, mRNA [NM_001003958]	0	3.403	0
A_44_P161233	Il18	interleukin 18	29197	Rattus norvegicus interleukin 18 (Il18), mRNA [NM_019165]	0.098	3.399	0.096
A_64_P053257	Sult1b1	sulfotransferase family, cytosolic, 1B, member 1	64305	Rattus norvegicus sulfotransferase family, cytosolic, 1B, member 1 (Sult1b1), mRNA [NM_022513]	0	3.396	0
A_64_P087341	LOC686295	similar to CG17293-PA	686295	Rattus norvegicus similar to CG17293-PA (LOC686295), mRNA [NM_001271306]	0.145	3.395	0.112
A_42_P669907	Slc16a7	solute carrier family 16, member 7 (monocarboxylic acid transporter 2)	29735	Rattus norvegicus solute carrier family 16, member 7 (monocarboxylic acid transporter 2) (Slc16a7), mRNA [NM_017302]	0	3.384	0
A_64_P114900	Prelid2	PRELI domain containing 2	681037	Rattus norvegicus PRELI domain containing 2 (Prelid2), mRNA [NM_001271333]	0.045	3.376	0.043
A_64_P155393	Ccnd1	cyclin D1	58919	Rattus norvegicus cyclin D1 (Ccnd1), mRNA [NM_171992]	0.125	3.375	0.112
A_64_P040341					0.143	3.372	0.135
A_44_P425380	Ndrg1	N-myc downstream regulated 1	299923	Rattus norvegicus N-myc downstream regulated 1 (Ndrg1), mRNA [NM_001011991]	0.119	3.368	0.106
A_42_P826202	Zfp597	zinc finger protein 597	266774	Rattus norvegicus zinc finger protein 597 (Zfp597), mRNA [NM_153732]	0	3.357	0
A_44_P1043157	Cxcl9	chemokine (C-X-C motif) ligand 9	246759	Rattus norvegicus chemokine (C-X-C motif) ligand 9 (Cxcl9), mRNA [NM_145672]	0.144	3.352	0.112
A_43_P17057	Nub1	negative regulator of ubiquitin-like proteins 1	296731	Rattus norvegicus negative regulator of ubiquitin-like proteins 1 (Nub1), mRNA [NM_001013925]	0.084	3.35	0.08
A_44_P248162	Cep135	centrosomal protein 135	305288	Uncharacterized protein [Source:UniProtKB/TrEMBL;Acc:D3ZI35] [ENSRNOT00000032156]	0	3.347	0
A_64_P038329	Gtpbp1	GTP binding protein 1	300077	Rattus norvegicus GTP binding protein 1 (Gtpbp1), mRNA [NM_001199315]	0	3.341	0
A_64_P161994	Dstn	destrin	502674	Rattus norvegicus destrin (Dstn), mRNA [NM_001033666]	0.076	3.331	0.065
A_64_P037264	Sgms1	sphingomyelin synthase 1	353229	Rattus norvegicus sphingomyelin synthase 1 (Sgms1), mRNA [NM_181386]	0.045	3.327	0.043
A_64_P061765	Fam89a	family with sequence similarity 89, member A	361441	Rattus norvegicus family with sequence similarity 89, member A (Fam89a), mRNA [NM_001011711]	0.126	3.324	0.112
A_43_P12209	Stat5b	signal transducer and activator of transcription 5B	25126	Rattus norvegicus signal transducer and activator of transcription 5B (Stat5b), mRNA [NM_022380]	0.084	3.323	0.08
A_44_P263015	Sntb1	syntrophin, beta 1	299940	Rattus norvegicus syntrophin, beta 1 (Sntb1), mRNA [NM_001130542]	0.103	3.32	0.096
A_42_P678870	Cyp2f4	cytochrome P450, family 2, subfamily f, polypeptide 4	54246	Rattus norvegicus cytochrome P450, family 2, subfamily f, polypeptide 4 (Cyp2f4), mRNA [NM_019303]	0.205	3.315	0.197
A_43_P12233	Sult1b1	sulfotransferase family, cytosolic, 1B, member 1	64305	Rattus norvegicus sulfotransferase family, cytosolic, 1B, member 1 (Sult1b1), mRNA [NM_022513]	0	3.313	0
A_43_P18275	Agfg1	ArfGAP with FG repeats 1	363266	Rattus norvegicus ArfGAP with FG repeats 1 (Agfg1), mRNA [NM_001135596]	0	3.312	0
A_43_P17005	Hsdl2	hydroxysteroid dehydrogenase like 2	313200	Rattus norvegicus hydroxysteroid dehydrogenase like 2 (Hsdl2), mRNA [NM_001025697]	0.141	3.299	0.112
A_64_P302888	Gabpb1l	GA binding protein transcription factor, beta subunit 1-like	364738	Rattus norvegicus GA binding protein transcription factor, beta subunit 1-like (Gabpb1l), mRNA [NM_001135015]	0	3.297	0
A_44_P185102				Rattus norvegicus similar to hypothetical protein FLJ10287 (LOC362027), mRNA [XM_342329]	0.131	3.288	0.112
A_42_P522638	Pqlc3	PQ loop repeat containing 3	298906	Rattus norvegicus PQ loop repeat containing 3 (Pqlc3), mRNA [NM_001034952]	0	3.285	0
A_64_P001622	LOC100125385	hypothetical protein LOC100125385	100125385	Rattus norvegicus hypothetical protein LOC100125385 (LOC100125385), mRNA [NM_001103364]	0.05	3.28	0.043
A_44_P260580	Klhl28	kelch-like 28 (Drosophila)	299103	Rattus norvegicus kelch-like 28 (Drosophila) (Klhl28), mRNA [NM_001106735]	0.091	3.277	0.08
A_64_P090349	Syne3	spectrin repeat containing, nuclear envelope family member 3	299356	Rattus norvegicus spectrin repeat containing, nuclear envelope family member 3 (Syne3), mRNA [NM_001106762]	0	3.269	0
A_64_P130362	RGD1562216	similar to TEA domain family member 4 (ETF-related factor-2b)	500326	PREDICTED: Rattus norvegicus transcriptional enhancer factor TEF-3-like (RGD1562216), mRNA [XM_001065735]	0.127	3.269	0.112
A_42_P607026	Lysmd2	LysM, putative peptidoglycan-binding, domain containing 2	300839	Rattus norvegicus LysM, putative peptidoglycan-binding, domain containing 2 (Lysmd2), mRNA [NM_001106839]	0.133	3.258	0.112
A_64_P072883					0.146	3.252	0.112
A_64_P096487	Slc36a1	solute carrier family 36 (proton/amino acid symporter), member 1	155205	Rattus norvegicus solute carrier family 36 (proton/amino acid symporter), member 1 (Slc36a1), mRNA [NM_130415]	0.122	3.249	0.112
A_64_P054708	Hes1	hairy and enhancer of split 1 (Drosophila)	29577	Rattus norvegicus hairy and enhancer of split 1 (Drosophila) (Hes1), mRNA [NM_024360]	0.2	3.249	0.197
A_64_P115566	Acer2	alkaline ceramidase 2	313339	Rattus norvegicus alkaline ceramidase 2 (Acer2), mRNA [NM_001107943]	0	3.243	0
A_64_P006593	Akr1c12	aldo-keto reductase family 1, member C12	361266	Rattus norvegicus aldo-keto reductase family 1, member C12 (Akr1c12), mRNA [NM_001170342]	0.081	3.235	0.08
A_64_P151547	Fnbp1l	formin binding protein 1-like	310839	Rattus norvegicus formin binding protein 1-like (Fnbp1l), mRNA [NM_001039609]	0.085	3.234	0.065
A_44_P337786	Pla2g4b	phospholipase A2, group IVB (cytosolic)	311341	Rattus norvegicus phospholipase A2, group IVB (cytosolic) (Pla2g4b), mRNA [NM_001107764]	0.072	3.232	0.065
A_64_P046573	Hnf4a	hepatocyte nuclear factor 4, alpha	25735	Rattus norvegicus hepatocyte nuclear factor 4, alpha (Hnf4a), transcript variant 2, mRNA [NM_001270931]	0.145	3.232	0.135
A_42_P789204	Ypel3	yippee-like 3 (Drosophila)	293491	Rattus norvegicus yippee-like 3 (Drosophila) (Ypel3), mRNA [NM_001135698]	0.156	3.229	0.153
A_64_P103590				AGENCOURT_114816202 NIH_MGC_433 Rattus norvegicus cDNA clone IMAGE:9101818 5', mRNA sequence [EV777063]	0.13	3.228	0.112
A_64_P068222	Fam129a	family with sequence similarity 129, member A	63912	Rattus norvegicus family with sequence similarity 129, member A (Fam129a), mRNA [NM_022242]	0.075	3.226	0.065
A_44_P225518				Uncharacterized protein [Source:UniProtKB/TrEMBL;Acc:D3ZF37] [ENSRNOT00000047805]	0.144	3.226	0.112
A_42_P485243	Plekha8	pleckstrin homology domain containing, family A (phosphoinositide binding specific) member 8	500132	Rattus norvegicus pleckstrin homology domain containing, family A (phosphoinositide binding specific) member 8 (Plekha8), mRNA [NM_001109235]	0	3.218	0
A_64_P104498	Srcap	Snf2-related CREBBP activator protein	361652	PREDICTED: Rattus norvegicus Snf2-related CREBBP activator protein (Srcap), mRNA [XM_001080260]	0.116	3.21	0.112
A_64_P090395	Dip2b	DIP2 disco-interacting protein 2 homolog B (Drosophila)	300231	Uncharacterized protein [Source:UniProtKB/TrEMBL;Acc:F1M8R8] [ENSRNOT00000026289]	0	3.209	0
A_44_P930673	Wdr48	WD repeat domain 48	363164	Rattus norvegicus WD repeat domain 48 (Wdr48), mRNA [NM_001135895]	0	3.207	0
A_64_P174571	Fnbp1	formin binding protein 1	192348	Rattus norvegicus formin binding protein 1 (Fnbp1), mRNA [NM_138914]	0.138	3.207	0.135
A_44_P468239	Sgtb	small glutamine-rich tetratricopeptide repeat (TPR)-containing, beta	294708	Rattus norvegicus small glutamine-rich tetratricopeptide repeat (TPR)-containing, beta (Sgtb), mRNA [NM_181629]	0	3.206	0
A_64_P151764	Fam35a	family with sequence similarity 35, member A	364514	Rattus norvegicus family with sequence similarity 35, member A (Fam35a), mRNA [NM_001025028]	0	3.206	0
A_64_P147204	Ahnak	AHNAK nucleoprotein	191572	Rattus norvegicus AHNAK nucleoprotein (Ahnak), mRNA [NM_001191951]	0.126	3.198	0.112
A_64_P004151	Ptpn11	protein tyrosine phosphatase, non-receptor type 11	25622	Rattus norvegicus protein tyrosine phosphatase, non-receptor type 11 (Ptpn11), transcript variant 1, mRNA [NM_001177593]	0.145	3.197	0.135
A_64_P031430	RGD1563348	similar to Selenoprotein H	502642	Rattus norvegicus similar to Selenoprotein H (RGD1563348), mRNA [NM_001114939]	0.106	3.194	0.106
A_64_P047724	Mapre2	microtubule-associated protein, RP/EB family, member 2	679221	Rattus norvegicus microtubule-associated protein, RP/EB family, member 2 (Mapre2), mRNA [NM_001101000]	0.112	3.192	0.106
A_43_P17839	Prkra	protein kinase, interferon inducible double stranded RNA dependent activator	311130	Rattus norvegicus protein kinase, interferon inducible double stranded RNA dependent activator (Prkra), mRNA [NM_001024780]	0	3.187	0
A_64_P030919	Aldh5a1	aldehyde dehydrogenase 5 family, member A1	291133	Succinate-semialdehyde dehydrogenase, mitochondrial [Source:UniProtKB/Swiss-Prot;Acc:P51650] [ENSRNOT00000050919]	0.133	3.187	0.112
A_64_P078050	RGD1559908	similar to hypothetical protein	364670	PREDICTED: Rattus norvegicus kinesin-like protein KIF2A-like (RGD1559908), mRNA [XM_003751639]	0.118	3.186	0.112
A_44_P840715	Galm	galactose mutarotase (aldose 1-epimerase)	313843	Rattus norvegicus galactose mutarotase (aldose 1-epimerase) (Galm), mRNA [NM_001007704]	0.138	3.181	0.112
A_44_P180645	Usp24	ubiquitin specific peptidase 24	313427	Rattus norvegicus ubiquitin specific peptidase 24 (Usp24), mRNA [NM_001271206]	0.162	3.178	0.161
A_44_P423803	Actb	actin, beta	81822	Rattus norvegicus actin, beta (Actb), mRNA [NM_031144]	0.078	3.177	0.065
A_44_P328717	Mtm1	myotubularin 1	288762	Rattus norvegicus myotubularin 1 (Mtm1), mRNA [NM_001013047]	0.119	3.17	0.112
A_44_P991682	Pdk3	pyruvate dehydrogenase kinase, isozyme 3	296849	Rattus norvegicus pyruvate dehydrogenase kinase, isozyme 3 (Pdk3), nuclear gene encoding mitochondrial protein, mRNA [NM_001106581]	0.081	3.168	0.08
A_64_P025903	Slc26a6	solute carrier family 26, member 6	301010	Rattus norvegicus solute carrier family 26, member 6 (Slc26a6), mRNA [NM_001143817]	0.044	3.166	0.043
A_64_P032743	Thrap3	thyroid hormone receptor associated protein 3	313591	Rattus norvegicus thyroid hormone receptor associated protein 3 (Thrap3), mRNA [NM_001009693]	0	3.16	0
A_44_P369808	Gstk1	glutathione S-transferase kappa 1	297029	Rattus norvegicus glutathione S-transferase kappa 1 (Gstk1), nuclear gene encoding mitochondrial protein, mRNA [NM_181371]	0.116	3.15	0.106
A_64_P037900					0	3.149	0
A_44_P403017				Rattus norvegicus similar to spindlin (LOC294635), mRNA [XM_226656]	0.118	3.149	0.112
A_44_P339818	Ralgds	ral guanine nucleotide dissociation stimulator	29622	Rattus norvegicus ral guanine nucleotide dissociation stimulator (Ralgds), mRNA [NM_019250]	0.095	3.143	0.08
A_64_P069400	Irf9	interferon regulatory factor 9	305896	Rattus norvegicus interferon regulatory factor 9 (Irf9), mRNA [NM_001012041]	0	3.141	0
A_64_P036390	Col4a3bp	collagen, type IV, alpha 3 (Goodpasture antigen) binding protein	365652	Rattus norvegicus collagen, type IV, alpha 3 (Goodpasture antigen) binding protein (Col4a3bp), mRNA [NM_001108935]	0	3.139	0
A_43_P17072	Samd8	sterile alpha motif domain containing 8	305684	Rattus norvegicus sterile alpha motif domain containing 8 (Samd8), mRNA [NM_001012040]	0	3.138	0
A_44_P1048663	Ccnl1	cyclin L1	114121	Rattus norvegicus cyclin L1 (Ccnl1), mRNA [NM_053662]	0	3.138	0
A_64_P125943	Ppfibp2	PTPRF interacting protein, binding protein 2 (liprin beta 2)	308918	Rattus norvegicus PTPRF interacting protein, binding protein 2 (liprin beta 2) (Ppfibp2), mRNA [NM_001100582]	0.112	3.137	0.112
A_44_P250520	Exnef	exonuclease NEF-sp	309036	Rattus norvegicus exonuclease NEF-sp (Exnef), mRNA [NM_001079706]	0.147	3.123	0.112
A_64_P002870	Ndrg3	N-myc downstream regulated gene 3	296318	Rattus norvegicus N-myc downstream regulated gene 3 (Ndrg3), mRNA [NM_001013923]	0.157	3.123	0.153
[truncated: 4,220 more rows]

## Sheet: FC<-1.5
Probe Name	Gene Symbol	Gene name	Entrez GeneID	Description	FDR[i]	Fold Change
[truncated: 2,054 more rows]

## Sheet: FC>1.5
Probe Name	Gene Symbol	Gene name	Entrez GeneID	Description	FDR[i]	Fold Change	q-value
[truncated: 2,228 more rows]
